# Supplementary material for: (Pyridine-2-aldoximato-κ2 N,N′)bis­[2-(pyridin-2-yl)phenyl-κ2 C 1,N]iridium(III)
Source: Acta Crystallogr Sect E Struct Rep Online. 2013 Feb 20;69(Pt 3):m159. doi: 10.1107/S1600536813004297 (PMC3588427; doi:10.1107/S1600536813004297)
Supplement: Supplementary file 1 [file e-69-0m159-sup1.cif]

##############################################################################
#                                                                            #
# This CIF contains the data in a paper accepted for publication in          #
# Acta Crystallographica Section E. It conforms to the requirements of       #
# Notes for Authors for Acta Crystallographica Section E, and has been       #
# peer reviewed under the auspices of the IUCr Commission on Journals.       #
#                                                                            #
# Full details of the Crystallographic Information File format               #
# are given in the paper "The Crystallographic Information File (CIF):       #
# a New Standard Archive File for Crystallography" by S. R. Hall, F. H.      #
# Allen and I. D. Brown [Acta Cryst. (1991), A47, 655-685].                  #
#                                                                            #
# The current version of the core CIF dictionary is obtainable from          #
# ftp://ftp.iucr.org/pub/cif_core.dic.                                       #
#                                                                            #
# Software is freely available for graphical display of the structure(s)     #
# in this CIF. For information consult the CIF software page                 #
# http://www.iucr.org/resources/cif/software.                                #
#                                                                            #
# This file may be used for bona fide research purposes within the           #
# scientific community so long as proper attribution is given to the journal # 
# article from which it was obtained.                                        #
#                                                                            #
##############################################################################
data_I
_audit_creation_method     SHELXL-97
_chemical_name_systematic
;\
(Pyridine-2-aldoximato-\k^2^<i>N</i>,<i>N</i>')bis[2-(pyridin-2-\
yl)phenyl-\k^2^<i>C</i>^1^,<i>N</i>]iridium(III)
;
_chemical_name_common     ?
_chemical_formula_moiety     'C28 H21 Ir N4 O'
_chemical_formula_sum     'C28 H21 Ir N4 O'
_chemical_formula_iupac     '[Ir (C11 H8 N)2 (C6 H5 N2 O)]'
_chemical_formula_weight     621.71
_chemical_melting_point     ?
_symmetry_cell_setting     monoclinic
_symmetry_space_group_name_H-M     'P 21'
_symmetry_space_group_name_Hall     'P 2yb'
loop_
    _symmetry_equiv_pos_as_xyz
    'x, y, z'
    '-x, y+1/2, -z'
_cell_length_a     9.4140(10)
_cell_length_b     14.226(2)
_cell_length_c     9.5510(10)
_cell_angle_alpha     90.00
_cell_angle_beta     117.260(7)
_cell_angle_gamma     90.00
_cell_volume     1137.0(2)
_cell_formula_units_Z     2
_cell_measurement_reflns_used     4353
_cell_measurement_theta_min     2.40
_cell_measurement_theta_max     22.48
_cell_measurement_temperature     293(2)
_exptl_crystal_description     'rod'
_exptl_crystal_colour     'yellow'
_exptl_crystal_size_max     0.40
_exptl_crystal_size_mid     0.32
_exptl_crystal_size_min     0.24
_exptl_crystal_density_diffrn     1.816
_exptl_crystal_density_meas     ?
_exptl_crystal_density_method     'not measured'
_exptl_crystal_F_000     604
_exptl_absorpt_coefficient_mu     5.901
_exptl_absorpt_correction_type     multi-scan
_exptl_absorpt_process_details     '(SADABS; Bruker, 2003)'
_exptl_absorpt_correction_T_min     0.2012
_exptl_absorpt_correction_T_max     0.3317
_exptl_special_details     ?
_diffrn_ambient_temperature     293(2)
_diffrn_radiation_type     MoK\a
_diffrn_radiation_wavelength     0.71073
_diffrn_radiation_source     'fine-focus sealed tube'
_diffrn_radiation_monochromator     graphite
_diffrn_measurement_device_type     'Bruker SMART CCD area-detector'
_diffrn_measurement_method     '\f and \w scans'
_diffrn_detector_area_resol_mean     ?
_diffrn_reflns_number     25091
_diffrn_reflns_av_R_equivalents     0.0645
_diffrn_reflns_av_sigmaI/netI     0.0680
_diffrn_reflns_theta_min     2.40
_diffrn_reflns_theta_max     30.58
_diffrn_reflns_theta_full     30.58
_diffrn_measured_fraction_theta_max     0.998
_diffrn_measured_fraction_theta_full     0.998
_diffrn_reflns_limit_h_min     -13
_diffrn_reflns_limit_h_max     13
_diffrn_reflns_limit_k_min     -20
_diffrn_reflns_limit_k_max     19
_diffrn_reflns_limit_l_min     -13
_diffrn_reflns_limit_l_max     13
_diffrn_standards_number     ?
_diffrn_standards_interval_count     ?
_diffrn_standards_interval_time     ?
_diffrn_standards_decay_%     ?
_refine_special_details
;
Refinement of <i>F</i>^2^ against ALL reflections. The weighted <i>R</i>-factor
<i>wR</i> and goodness of fit <i>S</i> are based on <i>F</i>^2^, conventional
<i>R</i>-factors <i>R</i> are based on <i>F</i>, with <i>F</i> set to zero for
negative <i>F</i>^2^. The threshold expression of <i>F</i>^2^ >
2\s(<i>F</i>^2^) is used only for calculating <i>R</i>-factors(gt) <i>etc</i>.
and is not relevant to the choice of reflections for refinement.
<i>R</i>-factors based on <i>F</i>^2^ are statistically about twice as large
as those based on <i>F</i>, and <i>R</i>- factors based on ALL data will be
even larger.
;
_reflns_number_total     6898
_reflns_number_gt     5718
_reflns_threshold_expression     I>2\s(I)
_refine_ls_structure_factor_coef     Fsqd
_refine_ls_matrix_type     full
_refine_ls_R_factor_all     0.0479
_refine_ls_R_factor_gt     0.0366
_refine_ls_wR_factor_gt     0.0595
_refine_ls_wR_factor_ref     0.0627
_refine_ls_goodness_of_fit_ref     0.964
_refine_ls_restrained_S_all     0.964
_refine_ls_number_reflns     6898
_refine_ls_number_parameters     308
_refine_ls_number_restraints     1
_refine_ls_hydrogen_treatment     constr
_refine_ls_weighting_scheme     calc
_refine_ls_weighting_details
                 'calc w=1/[\s^2^(Fo^2^)+(0.0158P)^2^] where P=(Fo^2^+2Fc^2^)/3'
_atom_sites_solution_hydrogens     geom
_atom_sites_solution_primary     direct
_atom_sites_solution_secondary     difmap
_refine_ls_shift/su_max     0.000
_refine_ls_shift/su_mean     0.000
_refine_diff_density_max     1.337
_refine_diff_density_min     -0.825
_refine_ls_extinction_method     none
_refine_ls_extinction_coef     ?
_refine_ls_abs_structure_details     'Flack (1983), 3193 Friedel pairs'
_refine_ls_abs_structure_Flack     0.007(10)
loop_
    _atom_type_symbol
    _atom_type_description
    _atom_type_scat_dispersion_real
    _atom_type_scat_dispersion_imag
    _atom_type_scat_source
    'C' 'C' 0.0033 0.0016
                         'International Tables Vol C Tables 4.2.6.8 and 6.1.1.4'
    'H' 'H' 0.0000 0.0000
                         'International Tables Vol C Tables 4.2.6.8 and 6.1.1.4'
    'N' 'N' 0.0061 0.0033
                         'International Tables Vol C Tables 4.2.6.8 and 6.1.1.4'
    'O' 'O' 0.0106 0.0060
                         'International Tables Vol C Tables 4.2.6.8 and 6.1.1.4'
    'Ir' 'Ir' -1.4442 7.9887
                         'International Tables Vol C Tables 4.2.6.8 and 6.1.1.4'
_computing_data_collection     'SMART (Bruker, 2003)'
_computing_cell_refinement     'SMART (Bruker, 2003)'
_computing_data_reduction     'SAINT (Bruker, 2003)'
_computing_structure_solution     'SHELXS97 (Sheldrick, 2008)'
_computing_structure_refinement     'SHELXL97 (Sheldrick, 2008)'
_computing_molecular_graphics     'ORTEP-3 for Windows (Farrugia, 2012)'
_computing_publication_material     'SHELXL97 (Sheldrick, 2008)'
loop_
    _atom_site_type_symbol
    _atom_site_label
    _atom_site_fract_x
    _atom_site_fract_y
    _atom_site_fract_z
    _atom_site_U_iso_or_equiv
    _atom_site_adp_type
    _atom_site_calc_flag
    _atom_site_refinement_flags
    _atom_site_occupancy
    _atom_site_symmetry_multiplicity
    _atom_site_disorder_assembly
    _atom_site_disorder_group
    Ir Ir1 0.247960(19) 0.64537(3) 0.109712(19) 0.02879(5) Uani d . 1 1 . .
    C C13 0.0866(8) 0.3975(4) -0.1836(8) 0.0513(16) Uani d . 1 1 . .
    H H13 -0.0105 0.3729 -0.2575 0.062 Uiso calc R 1 1 . .
    C C11 0.2459(6) 0.5892(4) 0.3030(7) 0.0342(12) Uani d . 1 1 . .
    C C15 0.3653(8) 0.3892(4) -0.0391(8) 0.0468(16) Uani d . 1 1 . .
    H H15 0.4604 0.3575 -0.0137 0.056 Uiso calc R 1 1 . .
    C C20 0.7684(7) 0.6230(6) 0.3712(8) 0.056(3) Uani d . 1 1 . .
    H H20 0.8552 0.6562 0.4458 0.068 Uiso calc R 1 1 . .
    C C23 -0.1127(5) 0.6426(8) 0.0322(6) 0.0425(11) Uani d . 1 1 . .
    H H23 -0.0789 0.6100 0.1264 0.051 Uiso calc R 1 1 . .
    N N2 0.2292(5) 0.5204(3) -0.0044(5) 0.0326(10) Uani d . 1 1 . .
    C C17 0.5112(7) 0.5240(4) 0.1504(7) 0.0371(12) Uani d . 1 1 . .
    C C5 0.2946(7) 0.7521(5) 0.3865(7) 0.0352(13) Uani d . 1 1 . .
    C C27 -0.0502(7) 0.7182(4) -0.1511(7) 0.0371(12) Uani d . 1 1 . .
    C C1 0.3174(8) 0.8495(4) 0.2026(8) 0.0448(14) Uani d . 1 1 . .
    H H1 0.3124 0.8572 0.1038 0.054 Uiso calc R 1 1 . .
    C C12 0.0920(8) 0.4817(4) -0.1096(8) 0.0447(14) Uani d . 1 1 . .
    H H12 -0.0034 0.5127 -0.1337 0.054 Uiso calc R 1 1 . .
    N N4 0.2216(6) 0.7195(3) -0.0929(6) 0.0380(11) Uani d . 1 1 . .
    C C24 -0.2732(7) 0.6586(7) -0.0593(8) 0.052(2) Uani d . 1 1 . .
    H H24 -0.3469 0.6387 -0.0260 0.062 Uiso calc R 1 1 . .
    C C6 0.2659(6) 0.6565(8) 0.4195(6) 0.0344(19) Uani d . 1 1 . .
    C C14 0.2258(9) 0.3512(4) -0.1465(8) 0.0499(16) Uani d . 1 1 . .
    H H14 0.2252 0.2941 -0.1943 0.060 Uiso calc R 1 1 . .
    N N1 0.2887(5) 0.7645(3) 0.2439(5) 0.0327(10) Uani d . 1 1 . .
    C C3 0.3588(8) 0.9144(4) 0.4456(8) 0.0511(16) Uani d . 1 1 . .
    H H3 0.3837 0.9650 0.5145 0.061 Uiso calc R 1 1 . .
    C C2 0.3544(8) 0.9260(4) 0.3018(9) 0.0507(16) Uani d . 1 1 . .
    H H2 0.3758 0.9842 0.2714 0.061 Uiso calc R 1 1 . .
    C C18 0.6659(8) 0.4887(5) 0.2082(8) 0.0496(16) Uani d . 1 1 . .
    H H18 0.6829 0.4312 0.1721 0.060 Uiso calc R 1 1 . .
    C C16 0.3700(7) 0.4756(4) 0.0350(7) 0.0361(12) Uani d . 1 1 . .
    C C4 0.3268(9) 0.8286(4) 0.4882(7) 0.0453(15) Uani d . 1 1 . .
    H H4 0.3264 0.8211 0.5848 0.054 Uiso calc R 1 1 . .
    O O1 0.3361(5) 0.7455(3) -0.1226(5) 0.0514(11) Uani d . 1 1 . .
    C C28 0.0738(8) 0.7441(4) -0.1892(7) 0.0461(14) Uani d . 1 1 . .
    H H28 0.0509 0.7779 -0.2805 0.055 Uiso calc R 1 1 . .
    C C10 0.2257(8) 0.4959(5) 0.3361(8) 0.0429(14) Uani d . 1 1 . .
    H H10 0.2129 0.4497 0.2624 0.052 Uiso calc R 1 1 . .
    C C9 0.2242(9) 0.4701(5) 0.4751(9) 0.0549(18) Uani d . 1 1 . .
    H H9 0.2108 0.4073 0.4935 0.066 Uiso calc R 1 1 . .
    C C25 -0.3231(8) 0.7045(5) -0.2005(9) 0.0605(19) Uani d . 1 1 . .
    H H25 -0.4313 0.7153 -0.2646 0.073 Uiso calc R 1 1 . .
    C C22 0.4815(6) 0.6111(4) 0.2015(6) 0.0359(13) Uani d . 1 1 . .
    C C26 -0.2123(8) 0.7343(5) -0.2466(8) 0.0549(17) Uani d . 1 1 . .
    H H26 -0.2456 0.7654 -0.3422 0.066 Uiso calc R 1 1 . .
    C C19 0.7923(7) 0.5379(5) 0.3172(8) 0.0536(17) Uani d . 1 1 . .
    H H19 0.8952 0.5139 0.3551 0.064 Uiso calc R 1 1 . .
    C C8 0.2420(8) 0.5359(5) 0.5848(7) 0.0529(17) Uani d . 1 1 . .
    H H8 0.2419 0.5178 0.6783 0.063 Uiso calc R 1 1 . .
    N N3 -0.0031(5) 0.6730(3) -0.0110(5) 0.0325(10) Uani d . 1 1 . .
    C C7 0.2606(7) 0.6308(10) 0.5584(7) 0.048(2) Uani d . 1 1 . .
    H H7 0.2692 0.6762 0.6320 0.058 Uiso calc R 1 1 . .
    C C21 0.6150(7) 0.6598(6) 0.3147(7) 0.043(2) Uani d . 1 1 . .
    H H21 0.6004 0.7174 0.3524 0.052 Uiso calc R 1 1 . .
loop_
    _atom_site_aniso_label
    _atom_site_aniso_U_11
    _atom_site_aniso_U_22
    _atom_site_aniso_U_33
    _atom_site_aniso_U_12
    _atom_site_aniso_U_13
    _atom_site_aniso_U_23
    Ir1 0.02708(8) 0.03172(8) 0.02746(9) -0.0001(2) 0.01240(6) -0.0010(2)
    C13 0.047(4) 0.049(4) 0.053(4) -0.014(3) 0.019(3) -0.014(3)
    C11 0.024(3) 0.040(3) 0.036(3) 0.004(2) 0.012(2) 0.004(3)
    C15 0.059(4) 0.036(3) 0.053(4) 0.013(3) 0.032(4) 0.002(3)
    C20 0.033(3) 0.076(9) 0.053(4) -0.012(3) 0.013(3) 0.007(4)
    C23 0.035(3) 0.043(2) 0.055(3) 0.005(6) 0.025(2) 0.012(7)
    N2 0.031(3) 0.033(2) 0.036(3) 0.000(2) 0.017(2) -0.002(2)
    C17 0.034(3) 0.044(3) 0.035(3) 0.002(2) 0.018(3) 0.002(2)
    C5 0.023(3) 0.048(4) 0.033(3) 0.006(3) 0.011(3) -0.006(3)
    C27 0.037(3) 0.035(3) 0.032(3) 0.000(2) 0.009(3) -0.003(2)
    C1 0.052(4) 0.038(3) 0.043(4) -0.006(3) 0.021(3) -0.003(3)
    C12 0.047(4) 0.041(3) 0.052(4) -0.007(3) 0.028(3) -0.009(3)
    N4 0.047(3) 0.039(3) 0.031(3) -0.011(2) 0.021(3) -0.006(2)
    C24 0.040(3) 0.052(6) 0.061(4) -0.002(3) 0.022(3) -0.009(4)
    C6 0.029(2) 0.039(6) 0.034(3) 0.003(3) 0.013(2) -0.002(3)
    C14 0.068(5) 0.035(3) 0.054(4) -0.003(3) 0.034(4) -0.007(3)
    N1 0.024(2) 0.038(2) 0.031(2) -0.0002(19) 0.008(2) -0.0053(19)
    C3 0.050(4) 0.044(3) 0.049(4) -0.003(3) 0.013(3) -0.017(3)
    C2 0.043(4) 0.038(3) 0.064(5) -0.002(3) 0.017(3) -0.004(3)
    C18 0.040(4) 0.064(4) 0.048(4) 0.013(3) 0.023(3) 0.011(3)
    C16 0.041(3) 0.038(3) 0.033(3) 0.010(2) 0.020(3) 0.012(2)
    C4 0.052(4) 0.047(4) 0.032(3) 0.001(3) 0.015(3) -0.012(3)
    O1 0.055(3) 0.062(3) 0.048(3) -0.021(2) 0.032(2) -0.006(2)
    C28 0.049(4) 0.051(4) 0.032(3) 0.003(3) 0.012(3) 0.008(3)
    C10 0.035(4) 0.046(4) 0.048(4) 0.003(3) 0.019(3) 0.010(3)
    C9 0.050(4) 0.057(4) 0.064(5) 0.009(3) 0.032(4) 0.025(4)
    C25 0.030(4) 0.063(4) 0.068(5) 0.003(3) 0.006(3) -0.005(4)
    C22 0.028(3) 0.045(3) 0.033(3) 0.000(2) 0.013(2) 0.003(2)
    C26 0.045(4) 0.058(4) 0.048(4) 0.003(3) 0.010(3) 0.011(3)
    C19 0.024(3) 0.082(5) 0.051(4) 0.010(3) 0.014(3) 0.015(4)
    C8 0.052(4) 0.073(5) 0.036(4) -0.001(3) 0.022(3) 0.009(3)
    N3 0.030(2) 0.034(3) 0.030(2) 0.0030(16) 0.0109(19) -0.0012(16)
    C7 0.043(3) 0.071(7) 0.030(3) 0.001(4) 0.018(2) -0.005(4)
    C21 0.038(3) 0.041(6) 0.046(3) 0.002(3) 0.015(3) -0.003(3)
_geom_special_details
;
All s.u.'s (except the s.u. in the dihedral angle between two l.s. planes) are
estimated using the full covariance matrix. The cell s.u.'s are taken into
account individually in the estimation of s.u.'s in distances, angles and
torsion angles; correlations between s.u.'s in cell parameters are only used
when they are defined by crystal symmetry. An approximate (isotropic)
treatment of cell s.u.'s is used for estimating s.u.'s involving l.s. planes.
;
loop_
    _geom_bond_atom_site_label_1
    _geom_bond_atom_site_label_2
    _geom_bond_site_symmetry_2
    _geom_bond_distance
    _geom_bond_publ_flag
    Ir1 C22 . 2.018(5) ?
    Ir1 C11 . 2.020(6) ?
    Ir1 N2 . 2.051(4) ?
    Ir1 N1 . 2.053(4) ?
    Ir1 N4 . 2.116(5) ?
    Ir1 N3 . 2.139(4) ?
    C13 C14 . 1.362(9) ?
    C13 C12 . 1.379(8) ?
    C13 H13 . 0.9300 ?
    C11 C10 . 1.397(8) ?
    C11 C6 . 1.414(10) ?
    C15 C14 . 1.355(9) ?
    C15 C16 . 1.409(8) ?
    C15 H15 . 0.9300 ?
    C20 C19 . 1.374(11) ?
    C20 C21 . 1.392(9) ?
    C20 H20 . 0.9300 ?
    C23 N3 . 1.345(7) ?
    C23 C24 . 1.374(8) ?
    C23 H23 . 0.9300 ?
    N2 C12 . 1.339(7) ?
    N2 C16 . 1.360(7) ?
    C17 C18 . 1.392(8) ?
    C17 C22 . 1.407(7) ?
    C17 C16 . 1.454(8) ?
    C5 N1 . 1.348(7) ?
    C5 C4 . 1.397(8) ?
    C5 C6 . 1.449(13) ?
    C27 N3 . 1.363(7) ?
    C27 C26 . 1.392(9) ?
    C27 C28 . 1.420(8) ?
    C1 N1 . 1.337(7) ?
    C1 C2 . 1.379(8) ?
    C1 H1 . 0.9300 ?
    C12 H12 . 0.9300 ?
    N4 O1 . 1.289(6) ?
    N4 C28 . 1.316(8) ?
    C24 C25 . 1.374(10) ?
    C24 H24 . 0.9300 ?
    C6 C7 . 1.399(8) ?
    C14 H14 . 0.9300 ?
    C3 C4 . 1.362(9) ?
    C3 C2 . 1.365(9) ?
    C3 H3 . 0.9300 ?
    C2 H2 . 0.9300 ?
    C18 C19 . 1.362(9) ?
    C18 H18 . 0.9300 ?
    C4 H4 . 0.9300 ?
    C28 H28 . 0.9300 ?
    C10 C9 . 1.384(9) ?
    C10 H10 . 0.9300 ?
    C9 C8 . 1.357(10) ?
    C9 H9 . 0.9300 ?
    C25 C26 . 1.372(10) ?
    C25 H25 . 0.9300 ?
    C22 C21 . 1.408(8) ?
    C26 H26 . 0.9300 ?
    C19 H19 . 0.9300 ?
    C8 C7 . 1.399(16) ?
    C8 H8 . 0.9300 ?
    C7 H7 . 0.9300 ?
    C21 H21 . 0.9300 ?
loop_
    _geom_angle_atom_site_label_1
    _geom_angle_atom_site_label_2
    _geom_angle_atom_site_label_3
    _geom_angle_site_symmetry_1
    _geom_angle_site_symmetry_3
    _geom_angle
    _geom_angle_publ_flag
    C22 Ir1 C11 . . 88.4(2) ?
    C22 Ir1 N2 . . 80.4(2) ?
    C11 Ir1 N2 . . 96.2(2) ?
    C22 Ir1 N1 . . 94.21(19) ?
    C11 Ir1 N1 . . 80.4(2) ?
    N2 Ir1 N1 . . 173.75(19) ?
    C22 Ir1 N4 . . 99.6(2) ?
    C11 Ir1 N4 . . 170.6(2) ?
    N2 Ir1 N4 . . 90.0(2) ?
    N1 Ir1 N4 . . 93.99(17) ?
    C22 Ir1 N3 . . 173.47(18) ?
    C11 Ir1 N3 . . 95.41(19) ?
    N2 Ir1 N3 . . 93.90(17) ?
    N1 Ir1 N3 . . 91.65(16) ?
    N4 Ir1 N3 . . 77.15(18) ?
    C14 C13 C12 . . 118.8(6) ?
    C14 C13 H13 . . 120.6 ?
    C12 C13 H13 . . 120.6 ?
    C10 C11 C6 . . 116.6(6) ?
    C10 C11 Ir1 . . 129.9(5) ?
    C6 C11 Ir1 . . 113.4(5) ?
    C14 C15 C16 . . 121.7(6) ?
    C14 C15 H15 . . 119.2 ?
    C16 C15 H15 . . 119.2 ?
    C19 C20 C21 . . 120.4(6) ?
    C19 C20 H20 . . 119.8 ?
    C21 C20 H20 . . 119.8 ?
    N3 C23 C24 . . 121.8(6) ?
    N3 C23 H23 . . 119.1 ?
    C24 C23 H23 . . 119.1 ?
    C12 N2 C16 . . 119.9(5) ?
    C12 N2 Ir1 . . 125.0(4) ?
    C16 N2 Ir1 . . 115.1(4) ?
    C18 C17 C22 . . 121.2(6) ?
    C18 C17 C16 . . 123.8(5) ?
    C22 C17 C16 . . 115.0(5) ?
    N1 C5 C4 . . 119.7(6) ?
    N1 C5 C6 . . 114.7(5) ?
    C4 C5 C6 . . 125.6(5) ?
    N3 C27 C26 . . 119.1(5) ?
    N3 C27 C28 . . 116.0(5) ?
    C26 C27 C28 . . 124.9(6) ?
    N1 C1 C2 . . 122.1(6) ?
    N1 C1 H1 . . 118.9 ?
    C2 C1 H1 . . 118.9 ?
    N2 C12 C13 . . 122.6(6) ?
    N2 C12 H12 . . 118.7 ?
    C13 C12 H12 . . 118.7 ?
    O1 N4 C28 . . 119.5(5) ?
    O1 N4 Ir1 . . 125.8(4) ?
    C28 N4 Ir1 . . 114.6(4) ?
    C25 C24 C23 . . 119.0(6) ?
    C25 C24 H24 . . 120.5 ?
    C23 C24 H24 . . 120.5 ?
    C7 C6 C11 . . 121.3(11) ?
    C7 C6 C5 . . 122.9(9) ?
    C11 C6 C5 . . 115.8(5) ?
    C15 C14 C13 . . 119.2(6) ?
    C15 C14 H14 . . 120.4 ?
    C13 C14 H14 . . 120.4 ?
    C1 N1 C5 . . 119.8(5) ?
    C1 N1 Ir1 . . 124.6(4) ?
    C5 N1 Ir1 . . 115.6(4) ?
    C4 C3 C2 . . 120.0(6) ?
    C4 C3 H3 . . 120.0 ?
    C2 C3 H3 . . 120.0 ?
    C3 C2 C1 . . 118.5(6) ?
    C3 C2 H2 . . 120.7 ?
    C1 C2 H2 . . 120.7 ?
    C19 C18 C17 . . 120.5(6) ?
    C19 C18 H18 . . 119.8 ?
    C17 C18 H18 . . 119.8 ?
    N2 C16 C15 . . 117.9(6) ?
    N2 C16 C17 . . 115.1(5) ?
    C15 C16 C17 . . 127.0(5) ?
    C3 C4 C5 . . 119.8(6) ?
    C3 C4 H4 . . 120.1 ?
    C5 C4 H4 . . 120.1 ?
    N4 C28 C27 . . 118.8(5) ?
    N4 C28 H28 . . 120.6 ?
    C27 C28 H28 . . 120.6 ?
    C9 C10 C11 . . 122.1(7) ?
    C9 C10 H10 . . 119.0 ?
    C11 C10 H10 . . 119.0 ?
    C8 C9 C10 . . 120.4(6) ?
    C8 C9 H9 . . 119.8 ?
    C10 C9 H9 . . 119.8 ?
    C26 C25 C24 . . 119.6(6) ?
    C26 C25 H25 . . 120.2 ?
    C24 C25 H25 . . 120.2 ?
    C17 C22 C21 . . 116.8(5) ?
    C17 C22 Ir1 . . 114.4(4) ?
    C21 C22 Ir1 . . 128.8(4) ?
    C25 C26 C27 . . 120.4(6) ?
    C25 C26 H26 . . 119.8 ?
    C27 C26 H26 . . 119.8 ?
    C18 C19 C20 . . 120.2(6) ?
    C18 C19 H19 . . 119.9 ?
    C20 C19 H19 . . 119.9 ?
    C9 C8 C7 . . 120.5(6) ?
    C9 C8 H8 . . 119.7 ?
    C7 C8 H8 . . 119.7 ?
    C23 N3 C27 . . 120.2(5) ?
    C23 N3 Ir1 . . 126.1(4) ?
    C27 N3 Ir1 . . 113.4(3) ?
    C6 C7 C8 . . 119.0(10) ?
    C6 C7 H7 . . 120.5 ?
    C8 C7 H7 . . 120.5 ?
    C20 C21 C22 . . 121.0(7) ?
    C20 C21 H21 . . 119.5 ?
    C22 C21 H21 . . 119.5 ?
loop_
    _geom_torsion_atom_site_label_1
    _geom_torsion_atom_site_label_2
    _geom_torsion_atom_site_label_3
    _geom_torsion_atom_site_label_4
    _geom_torsion_site_symmetry_1
    _geom_torsion_site_symmetry_2
    _geom_torsion_site_symmetry_3
    _geom_torsion_site_symmetry_4
    _geom_torsion
    _geom_torsion_publ_flag
    C22 Ir1 C11 C10 . . . . -84.3(6) ?
    N2 Ir1 C11 C10 . . . . -4.2(6) ?
    N1 Ir1 C11 C10 . . . . -178.9(6) ?
    N3 Ir1 C11 C10 . . . . 90.4(6) ?
    C22 Ir1 C11 C6 . . . . 96.7(4) ?
    N2 Ir1 C11 C6 . . . . 176.8(4) ?
    N1 Ir1 C11 C6 . . . . 2.1(4) ?
    N3 Ir1 C11 C6 . . . . -88.6(4) ?
    C22 Ir1 N2 C12 . . . . -179.1(5) ?
    C11 Ir1 N2 C12 . . . . 93.6(5) ?
    N4 Ir1 N2 C12 . . . . -79.4(5) ?
    N3 Ir1 N2 C12 . . . . -2.3(5) ?
    C22 Ir1 N2 C16 . . . . 1.6(4) ?
    C11 Ir1 N2 C16 . . . . -85.7(4) ?
    N4 Ir1 N2 C16 . . . . 101.3(4) ?
    N3 Ir1 N2 C16 . . . . 178.4(4) ?
    C16 N2 C12 C13 . . . . -1.2(9) ?
    Ir1 N2 C12 C13 . . . . 179.6(5) ?
    C14 C13 C12 N2 . . . . 1.1(10) ?
    C22 Ir1 N4 O1 . . . . -10.4(5) ?
    N2 Ir1 N4 O1 . . . . -90.6(4) ?
    N1 Ir1 N4 O1 . . . . 84.6(4) ?
    N3 Ir1 N4 O1 . . . . 175.4(5) ?
    C22 Ir1 N4 C28 . . . . 173.6(4) ?
    N2 Ir1 N4 C28 . . . . 93.4(4) ?
    N1 Ir1 N4 C28 . . . . -91.4(4) ?
    N3 Ir1 N4 C28 . . . . -0.6(4) ?
    N3 C23 C24 C25 . . . . 1.9(14) ?
    C10 C11 C6 C7 . . . . -2.0(8) ?
    Ir1 C11 C6 C7 . . . . 177.2(4) ?
    C10 C11 C6 C5 . . . . 177.0(6) ?
    Ir1 C11 C6 C5 . . . . -3.8(6) ?
    N1 C5 C6 C7 . . . . -177.2(5) ?
    C4 C5 C6 C7 . . . . 2.9(9) ?
    N1 C5 C6 C11 . . . . 3.8(7) ?
    C4 C5 C6 C11 . . . . -176.1(6) ?
    C16 C15 C14 C13 . . . . -0.1(9) ?
    C12 C13 C14 C15 . . . . -0.4(9) ?
    C2 C1 N1 C5 . . . . 0.3(9) ?
    C2 C1 N1 Ir1 . . . . -175.7(4) ?
    C4 C5 N1 C1 . . . . 1.7(8) ?
    C6 C5 N1 C1 . . . . -178.3(5) ?
    C4 C5 N1 Ir1 . . . . 178.0(5) ?
    C6 C5 N1 Ir1 . . . . -2.0(6) ?
    C22 Ir1 N1 C1 . . . . 88.4(5) ?
    C11 Ir1 N1 C1 . . . . 176.0(5) ?
    N4 Ir1 N1 C1 . . . . -11.5(5) ?
    N3 Ir1 N1 C1 . . . . -88.7(5) ?
    C22 Ir1 N1 C5 . . . . -87.7(4) ?
    C11 Ir1 N1 C5 . . . . -0.1(4) ?
    N4 Ir1 N1 C5 . . . . 172.4(4) ?
    N3 Ir1 N1 C5 . . . . 95.1(4) ?
    C4 C3 C2 C1 . . . . -0.2(10) ?
    N1 C1 C2 C3 . . . . -1.1(9) ?
    C22 C17 C18 C19 . . . . 0.5(9) ?
    C16 C17 C18 C19 . . . . -179.6(6) ?
    C12 N2 C16 C15 . . . . 0.6(7) ?
    Ir1 N2 C16 C15 . . . . 179.9(4) ?
    C12 N2 C16 C17 . . . . -179.9(5) ?
    Ir1 N2 C16 C17 . . . . -0.6(6) ?
    C14 C15 C16 N2 . . . . 0.0(8) ?
    C14 C15 C16 C17 . . . . -179.4(6) ?
    C18 C17 C16 N2 . . . . 178.7(5) ?
    C22 C17 C16 N2 . . . . -1.4(7) ?
    C18 C17 C16 C15 . . . . -1.9(9) ?
    C22 C17 C16 C15 . . . . 178.0(5) ?
    C2 C3 C4 C5 . . . . 2.1(10) ?
    N1 C5 C4 C3 . . . . -2.9(10) ?
    C6 C5 C4 C3 . . . . 177.1(6) ?
    O1 N4 C28 C27 . . . . -177.4(5) ?
    Ir1 N4 C28 C27 . . . . -1.1(7) ?
    N3 C27 C28 N4 . . . . 3.2(8) ?
    C26 C27 C28 N4 . . . . -175.7(6) ?
    C6 C11 C10 C9 . . . . 0.4(9) ?
    Ir1 C11 C10 C9 . . . . -178.5(5) ?
    C11 C10 C9 C8 . . . . 0.2(11) ?
    C23 C24 C25 C26 . . . . -0.8(12) ?
    C18 C17 C22 C21 . . . . -0.8(8) ?
    C16 C17 C22 C21 . . . . 179.3(5) ?
    C18 C17 C22 Ir1 . . . . -177.3(4) ?
    C16 C17 C22 Ir1 . . . . 2.7(6) ?
    C11 Ir1 C22 C17 . . . . 94.2(4) ?
    N2 Ir1 C22 C17 . . . . -2.4(4) ?
    N1 Ir1 C22 C17 . . . . 174.5(4) ?
    N4 Ir1 C22 C17 . . . . -90.8(4) ?
    C11 Ir1 C22 C21 . . . . -81.8(5) ?
    N2 Ir1 C22 C21 . . . . -178.4(5) ?
    N1 Ir1 C22 C21 . . . . -1.6(5) ?
    N4 Ir1 C22 C21 . . . . 93.2(5) ?
    C24 C25 C26 C27 . . . . 0.0(11) ?
    N3 C27 C26 C25 . . . . -0.4(9) ?
    C28 C27 C26 C25 . . . . 178.5(6) ?
    C17 C18 C19 C20 . . . . 0.0(9) ?
    C21 C20 C19 C18 . . . . -0.2(10) ?
    C10 C9 C8 C7 . . . . 0.7(11) ?
    C24 C23 N3 C27 . . . . -2.3(13) ?
    C24 C23 N3 Ir1 . . . . -175.4(7) ?
    C26 C27 N3 C23 . . . . 1.5(9) ?
    C28 C27 N3 C23 . . . . -177.5(7) ?
    C26 C27 N3 Ir1 . . . . 175.4(4) ?
    C28 C27 N3 Ir1 . . . . -3.5(6) ?
    C11 Ir1 N3 C23 . . . . -10.0(6) ?
    N2 Ir1 N3 C23 . . . . 86.6(6) ?
    N1 Ir1 N3 C23 . . . . -90.5(6) ?
    N4 Ir1 N3 C23 . . . . 175.8(6) ?
    C11 Ir1 N3 C27 . . . . 176.5(4) ?
    N2 Ir1 N3 C27 . . . . -86.9(4) ?
    N1 Ir1 N3 C27 . . . . 96.0(4) ?
    N4 Ir1 N3 C27 . . . . 2.3(3) ?
    C11 C6 C7 C8 . . . . 2.9(8) ?
    C5 C6 C7 C8 . . . . -176.1(6) ?
    C9 C8 C7 C6 . . . . -2.2(10) ?
    C19 C20 C21 C22 . . . . -0.1(10) ?
    C17 C22 C21 C20 . . . . 0.6(8) ?
    Ir1 C22 C21 C20 . . . . 176.5(5) ?
loop_
    _geom_hbond_atom_site_label_D
    _geom_hbond_atom_site_label_H
    _geom_hbond_atom_site_label_A
    _geom_hbond_site_symmetry_A
    _geom_hbond_distance_DH
    _geom_hbond_distance_HA
    _geom_hbond_distance_DA
    _geom_hbond_angle_DHA
    C7 H7 O1 1_556 0.93 2.35 3.235(10) 159
    C15 H15 O1 2_645 0.93 2.37 3.239(9) 155
    C3 H3 Cg1 2_656 0.93 2.74 3.604(7) 155
    C8 H8 Cg2 1_556 0.93 2.69 3.606(7) 170
    C13 H13 Cg3 2_545 0.93 2.71 3.538(9) 148
data_global
_journal_date_recd_electronic     2013-01-29
_journal_date_accepted     2013-02-13
_journal_name_full     'Acta Crystallographica, Section E'
_journal_year     2013
_journal_volume     69
_journal_issue      3
_journal_page_first     m159
_journal_page_last     m159
_journal_paper_category     QM
_journal_paper_doi     10.1107/S1600536813004297
_journal_coeditor_code     BG2497
_publ_contact_author_name     'Satyanarayan Pal'
_publ_contact_author_address
;
Department of Chemistry
International Institute of Information Technology
Bhubaneswar 751 003
India
;
_publ_contact_author_email     'snpal75@gmail.com'
_publ_contact_author_fax     '+916743016009'
_publ_contact_author_phone     '+919438671154'
_publ_section_title
;\
(Pyridine-2-aldoximato-\k^2^<i>N</i>,<i>N</i>')bis[2-(pyridin-2-yl)phenyl-\
\k^2^<i>C</i>^1^,<i>N</i>]iridium(III)
;
loop_
    _publ_author_name
    _publ_author_footnote
    _publ_author_address
    'Pal, Satyanarayan' .
;
Department of Chemistry
International Institute of Information Technology
Bhubaneswar
Odisha 751 003
India
;
    'Singh, Bimal Chandra' .
;
Department of Chemistry
International Institute of Information Technology
Bhubaneswar
Odisha 751 003
India
;
