# Supplementary material for: (Pyridine-2-aldoximato-κ2 N,N′)bis­[2-(pyridin-2-yl)phenyl-κ2 C 1,N]iridium(III)
Source: Acta Crystallogr Sect E Struct Rep Online. 2013 Feb 20;69(Pt 3):m159. doi: 10.1107/S1600536813004297 (PMC3588427; doi:10.1107/S1600536813004297)
Supplement: Supplementary file 2 [file e-69-0m159-Isup2.hkl]

#
# h,k,l, Fc-squared, Fo-squared, sigma(Fo-squared) and status flag
#
data_I
_shelx_title ' S_KAR_E234 in P2(1) (no. 4)'
_shelx_refln_list_code          4
_shelx_F_calc_maximum      209.34
_exptl_crystal_F_000       604.00
_reflns_d_resolution_high  0.6986
 
loop_
 _symmetry_equiv_pos_as_xyz
 'x, y, z'
 '-x, y+1/2, -z'
 
_cell_length_a     9.4140
_cell_length_b    14.2260
_cell_length_c     9.5510
_cell_angle_alpha  90.000
_cell_angle_beta  117.260
_cell_angle_gamma  90.000
 
_shelx_F_squared_multiplier     1.000
 
loop_
 _refln_index_h
 _refln_index_k
 _refln_index_l
 _refln_F_squared_calc
 _refln_F_squared_meas
 _refln_F_squared_sigma
 _refln_observed_status
   0 -20   0      376.06      386.00     81.86 o
   1 -20   0        1.30       67.07     44.47 o
   2 -20   0      446.53      389.89     85.00 o
   1 -19   0      600.54      644.70     67.84 o
   2 -19   0        0.24      -38.38     42.44 o
   3 -19   0      445.69      332.52     70.98 o
   4 -19   0        1.80      -17.80     56.88 o
   0 -18   0      931.89      882.65    101.28 o
   1 -18   0        2.58      -16.24     28.07 o
   2 -18   0      932.47      980.33     97.70 o
   3 -18   0        5.87      -19.60     42.26 o
   4 -18   0      503.81      497.11     79.28 o
   5 -18   0        3.10       35.61     52.62 o
   1 -17   0     1340.14     1384.18     78.93 o
   2 -17   0        7.15      -30.86     30.86 o
   3 -17   0     1226.63     1108.19     99.85 o
   4 -17   0       11.28       23.15     41.77 o
   5 -17   0      794.16      815.82     84.48 o
   6 -17   0       12.98       39.01     45.13 o
   0 -16   0     1541.14     1350.36    100.00 o
   1 -16   0        0.02      -18.24     22.33 o
   2 -16   0     1581.16     1550.60     82.03 o
   3 -16   0        6.54      -18.93     32.53 o
   4 -16   0     1079.54     1164.25     93.34 o
   5 -16   0       12.09       19.66     34.12 o
   6 -16   0      824.22      875.10     90.81 o
   7 -16   0       10.66       19.00     52.42 o
   1 -15   0     1839.42     1860.69     81.28 o
   2 -15   0        4.42       -3.53     22.23 o
   3 -15   0     2093.05     2063.63    116.39 o
   4 -15   0       25.02       23.71     28.62 o
   5 -15   0     1027.49      963.19     74.19 o
   6 -15   0       21.84       14.65     35.96 o
   7 -15   0      653.65      714.40     98.05 o
   8 -15   0       14.67        6.51     62.72 o
   0 -14   0     2194.96     2134.18    117.84 o
   1 -14   0       11.05       -4.86     17.87 o
   2 -14   0     2646.25     2529.96     85.98 o
   3 -14   0       25.90       13.24     22.91 o
   4 -14   0     1686.68     1656.61    105.37 o
   5 -14   0       30.84        0.48     28.53 o
   6 -14   0     1300.78     1254.53     98.03 o
   7 -14   0        7.29      -40.41     42.50 o
   8 -14   0      581.96      459.40    109.31 o
   1 -13   0     2142.07     2092.39     75.35 o
   2 -13   0       97.85      100.23     19.82 o
   3 -13   0     2669.55     2701.05     94.10 o
   4 -13   0      126.87       98.85     35.47 o
   5 -13   0     2081.53     2083.54    165.97 o
   6 -13   0       36.81       37.45     35.97 o
   7 -13   0     1264.45     1303.24    153.24 o
   8 -13   0       10.25       -6.06     54.13 o
   9 -13   0      513.05      479.40    143.54 o
   0 -12   0     4551.46     4359.72    150.77 o
   1 -12   0       49.04       79.39     16.59 o
   2 -12   0     3409.13     3423.09     79.75 o
   3 -12   0      176.26      170.17     27.30 o
   4 -12   0     1621.82     1679.06     88.81 o
   5 -12   0       35.27       65.78     29.34 o
   6 -12   0     2236.53     2220.96    145.16 o
   7 -12   0       56.09       30.11     44.49 o
   8 -12   0      949.03      680.83    117.45 o
   9 -12   0        7.88       -8.23     62.64 o
   1 -11   0     5591.02     5488.49    101.25 o
   2 -11   0       95.43      109.44     17.64 o
   3 -11   0     3691.93     3751.24     99.51 o
   4 -11   0      203.99      220.13     35.23 o
   5 -11   0     1860.97     1848.52     95.25 o
   6 -11   0       33.38       10.40     30.53 o
   7 -11   0     1320.40     1359.58    117.91 o
   8 -11   0       33.07      -26.28     47.56 o
   9 -11   0      834.02      929.02    142.75 o
  10 -11   0        6.84       25.55     94.30 o
   0 -10   0     8544.14     8721.69    182.71 o
   1 -10   0       15.23       30.93     11.79 o
   2 -10   0     7738.56     7614.23    121.62 o
   3 -10   0      118.85       80.78     18.65 o
   4 -10   0     4630.76     4708.32    135.35 o
   5 -10   0        3.42       -8.89     23.30 o
   6 -10   0     2505.55     2586.79    121.18 o
   7 -10   0      141.86      138.87     40.32 o
   8 -10   0     1170.92     1288.71    136.23 o
   9 -10   0       13.55       32.42     47.99 o
  10 -10   0      571.81      495.57    106.60 o
   1  -9   0     6821.93     6719.23     99.62 o
   2  -9   0       42.40       23.37     10.76 o
   3  -9   0     6995.92     6911.67    119.37 o
   4  -9   0      113.95      136.14     23.89 o
   5  -9   0     4266.53     4405.57    137.77 o
   6  -9   0       28.07        2.57     21.60 o
   7  -9   0     1546.98     1583.05    107.55 o
   8  -9   0       30.24      -27.36     34.01 o
   9  -9   0      761.74      788.25     98.12 o
  10  -9   0       12.49       13.85     58.26 o
   0  -8   0    15601.96    15745.58    299.51 o
   1  -8   0        0.38       -3.04      6.30 o
   2  -8   0     9543.34     9468.27    136.49 o
   3  -8   0       43.61       39.75     12.10 o
   4  -8   0     6605.93     6470.33    131.29 o
   5  -8   0       54.11       81.32     21.59 o
   6  -8   0     4340.14     4598.49    151.01 o
   7  -8   0       80.25       76.63     37.66 o
   8  -8   0     2287.20     2280.91    153.86 o
   9  -8   0        8.26       33.21     44.65 o
  10  -8   0      631.13      702.12    229.71 o
   1  -7   0    13272.72    13383.69    183.39 o
   2  -7   0       58.21       50.59     10.40 o
   3  -7   0     9209.20     9372.43    156.48 o
   4  -7   0       30.73       26.45     13.09 o
   5  -7   0     6063.61     6022.84    130.65 o
   6  -7   0      114.28       92.56     30.71 o
   7  -7   0     2770.95     2770.55    146.79 o
   8  -7   0       24.61       12.16     34.10 o
   9  -7   0     1439.47     1402.42    182.53 o
  10  -7   0       22.48       77.12     79.20 o
  11  -7   0      602.71      805.37    130.71 o
   0  -6   0    13554.50    13809.90    308.61 o
   1  -6   0       68.09       72.87     10.61 o
   2  -6   0    12094.29    12129.93    204.77 o
   3  -6   0       18.98       22.27      9.60 o
   4  -6   0     8059.27     8051.06    139.28 o
   5  -6   0      104.27      124.19     19.63 o
   6  -6   0     5021.04     4929.30    140.29 o
   7  -6   0        7.95       18.24     30.09 o
   8  -6   0     3229.45     3420.47    167.01 o
   9  -6   0       49.87       34.35     46.23 o
  10  -6   0     1043.49     1021.68    131.38 o
  11  -6   0        8.68        2.92     65.96 o
   1  -5   0     8122.29     8396.18    155.42 o
   2  -5   0      370.40      406.55     24.69 o
   3  -5   0    10340.97    10479.69    191.71 o
   4  -5   0      446.49      510.84     28.56 o
   5  -5   0     7066.89     7108.70    145.27 o
   6  -5   0      127.89      140.62     25.44 o
   7  -5   0     2595.08     2537.58    103.52 o
   8  -5   0       38.52        8.76     41.95 o
   9  -5   0     1586.66     1566.84    153.01 o
  10  -5   0       14.08      -17.82     49.55 o
  11  -5   0      726.70      788.68    123.34 o
   0  -4   0    17924.34    18864.47    522.91 o
   1  -4   0      149.73      178.73     16.17 o
   2  -4   0     9841.99    10245.17    200.70 o
   3  -4   0      763.34      890.27     35.07 o
   4  -4   0     7347.68     7507.39    140.66 o
   5  -4   0       88.73       82.19     16.72 o
   6  -4   0     5696.61     5437.19    152.63 o
   7  -4   0       29.44       -1.08     20.83 o
   8  -4   0     4107.69     3704.80    145.91 o
   9  -4   0        5.85       -9.59     34.70 o
  10  -4   0     1490.69     1524.26    175.36 o
  11  -4   0       11.07      -39.52     55.65 o
   1  -3   0     6938.25     6968.07    153.76 o
   2  -3   0      272.86      349.04     22.80 o
   3  -3   0    14290.94    14679.12    279.38 o
   4  -3   0      455.10      528.58     33.11 o
   5  -3   0     8220.99     8342.90    177.30 o
   6  -3   0       48.36       33.21     21.58 o
   7  -3   0     3644.68     3727.56    152.16 o
   8  -3   0       18.14        1.28     31.02 o
   9  -3   0     2640.13     2696.03    162.82 o
  10  -3   0       16.57       20.33     42.95 o
  11  -3   0     1069.79      938.04    140.24 o
   0  -2   0    34650.71    36201.16   1153.15 o
   1  -2   0      700.72      748.72     29.47 o
   2  -2   0    19777.95    20659.32    548.77 o
   3  -2   0     2292.36     2244.04     91.79 o
   4  -2   0    21505.11    21837.58    493.15 o
   5  -2   0      296.97      243.38     30.71 o
   6  -2   0     8288.23     8507.76    225.97 o
   7  -2   0      281.30      291.64     48.32 o
   8  -2   0     4416.71     4586.71    223.62 o
   9  -2   0       36.64       28.47     35.80 o
  10  -2   0     1315.45     1270.83    118.81 o
  11  -2   0       28.81       84.08     70.46 o
   1  -1   0    33511.65    28722.34   1385.25 o
   2  -1   0     3004.12     3735.34    203.93 o
   3  -1   0    26459.28    26757.11    685.09 o
   4  -1   0      954.79     1082.40     64.86 o
   5  -1   0    13485.64    13800.97    357.36 o
   6  -1   0      195.07      223.96     37.14 o
   7  -1   0     5913.53     5680.39    199.45 o
   8  -1   0       55.47       92.71     37.43 o
   9  -1   0     2432.28     2707.32    162.53 o
  10  -1   0        3.95      -31.31     47.62 o
  11  -1   0     1059.60     1183.17    342.83 o
   3   0   0     2243.01     2247.90    133.79 o
   4   0   0    20863.06    21685.27    569.37 o
   5   0   0        2.26       21.16     17.53 o
   6   0   0     7707.28     8090.42    222.11 o
   7   0   0      944.27     1021.59     83.54 o
   8   0   0     4462.89     4464.48    182.77 o
   9   0   0      192.26      103.24     55.15 o
  10   0   0     1251.76     1211.43    145.81 o
  11   0   0       39.71       77.01     79.90 o
   3   1   0    26085.72    27528.94   1195.25 o
   4   1   0      870.16     1035.20    110.43 o
   5   1   0    12243.28    11810.73    274.73 o
   6   1   0      147.83      133.34     33.06 o
   7   1   0     5232.98     5198.56    186.73 o
   8   1   0       40.74       70.09     43.73 o
   9   1   0     2320.27     2285.20    188.55 o
  10   1   0        0.93      -43.45     46.08 o
  11   1   0     1032.37     1250.89    156.17 o
   0   2   0    34574.20    35393.10   1727.15 o
   1   2   0      709.75      748.83     48.78 o
   3   2   0     2196.48     2369.60    143.08 o
   4   2   0    21049.48    21837.22    584.24 o
   5   2   0      245.01      258.92     30.78 o
   6   2   0     7867.76     7692.79    196.49 o
   7   2   0      223.80      243.11     45.27 o
   8   2   0     3894.67     4093.48    179.09 o
   9   2   0       18.35       21.52     43.28 o
  10   2   0     1231.30     1219.68    148.67 o
  11   2   0       22.97       88.37     67.63 o
   1   3   0     7022.23     7406.16    258.72 o
   2   3   0      298.52      288.48     41.81 o
   3   3   0    13987.51    13692.24    666.61 o
   4   3   0      444.21      512.31     39.25 o
   5   3   0     8148.60     8087.60    192.96 o
   6   3   0       29.63       27.33     19.95 o
   7   3   0     3614.06     3555.53    256.99 o
   8   3   0       17.65        9.93     29.78 o
   9   3   0     2390.26     2433.56    197.46 o
  10   3   0        5.16      -20.16     47.68 o
  11   3   0      973.42      978.56    142.91 o
   0   4   0    21309.78    22130.56    973.21 o
   1   4   0      159.38      132.39     25.09 o
   2   4   0     9863.71    10183.12    517.03 o
   3   4   0      708.94      813.07     66.30 o
   4   4   0     6685.78     6252.15    178.30 o
   5   4   0      111.65       81.64     22.07 o
   6   4   0     5650.68     5774.71    171.45 o
   7   4   0       51.70       40.36     39.11 o
   8   4   0     4049.13     4192.39    176.87 o
   9   4   0        9.54       29.70     39.37 o
  10   4   0     1470.45     1522.46    163.95 o
  11   4   0        5.41        9.40     60.45 o
   1   5   0     7988.83     8180.50    426.91 o
   2   5   0      392.90      378.13     46.92 o
   3   5   0    11022.22    10500.18    303.91 o
   4   5   0      490.88      556.21     58.20 o
   5   5   0     7131.51     7069.93    195.53 o
   6   5   0      165.14      194.92     41.47 o
   7   5   0     2977.20     2896.38    117.91 o
   8   5   0       53.48       71.21     39.24 o
   9   5   0     1629.02     2126.11    149.06 o
  10   5   0       22.29       43.46     48.34 o
  11   5   0      739.09      859.52    138.43 o
   1   6   0       74.12      102.20     27.87 o
   2   6   0    12202.27    12021.21    290.87 o
   3   6   0       22.65       16.26     18.17 o
   4   6   0     8647.57     8431.66    214.83 o
   5   6   0      135.82      179.72     31.16 o
   6   6   0     4952.43     5154.99    160.03 o
   7   6   0       15.92        3.11     23.02 o
   8   6   0     3277.66     3215.59    169.15 o
   9   6   0       68.49       63.26     48.32 o
  10   6   0      998.02     1071.81    114.56 o
  11   6   0       17.86      -23.23     93.37 o
   2   7   0       68.90       71.17     17.78 o
   3   7   0     9273.22     9385.72    237.78 o
   4   7   0       42.96       36.62     17.26 o
   5   7   0     5969.09     5984.66    173.44 o
   6   7   0      124.45       82.06     28.66 o
   7   7   0     2870.28     2924.84    138.84 o
   8   7   0       27.25       14.90     37.94 o
   9   7   0     1448.37     1564.07    158.27 o
  10   7   0       36.90      -32.23     52.68 o
  11   7   0      692.20      859.26    290.10 o
   1   8   0        0.78       -0.46     18.58 o
   2   8   0     8861.35     8772.12    256.76 o
   3   8   0       34.56       63.73     20.35 o
   4   8   0     6431.24     6148.68    201.15 o
   5   8   0       74.67       71.33     27.48 o
   6   8   0     4154.65     4343.35    171.10 o
   7   8   0       54.48       50.00     36.29 o
   8   8   0     2389.97     2680.28    215.83 o
   9   8   0        1.65        6.37     49.85 o
  10   8   0      630.70      674.03    139.59 o
  11   8   0        8.64      -35.75     68.47 o
   1   9   0     6280.41     5974.88    324.25 o
   2   9   0       50.41       41.63     13.64 o
   3   9   0     7151.05     6875.57    211.61 o
   4   9   0      122.09      104.22     32.04 o
   5   9   0     4344.87     4421.50    262.46 o
   6   9   0       26.34       14.01     29.71 o
   7   9   0     1502.25     1723.71    136.71 o
   8   9   0       21.37       20.24     41.19 o
   9   9   0      762.23      789.50    117.92 o
  10   9   0       17.01       50.16     67.26 o
   0  10   0     8248.28     7984.00    403.68 o
   1  10   0       17.57       37.91     14.69 o
   2  10   0     7716.98     7614.01    191.74 o
   3  10   0      101.69       63.33     22.62 o
   4  10   0     4459.21     4529.43    162.51 o
   5  10   0        0.44       18.00     25.22 o
   6  10   0     2536.35     2588.15    250.79 o
   7  10   0      110.07      109.54     44.43 o
   8  10   0     1191.55     1573.79    146.60 o
   9  10   0        6.93       25.29     59.84 o
  10  10   0      504.35      863.22    135.74 o
   1  11   0     6100.48     5844.21    205.30 o
   2  11   0       93.89       77.82     29.00 o
   3  11   0     3477.77     3544.16    162.90 o
   4  11   0      179.28      162.32     35.18 o
   5  11   0     1835.89     2002.44    128.26 o
   6  11   0       27.06       50.01     36.07 o
   7  11   0     1265.35     1616.30    178.43 o
   8  11   0       35.20      102.56     50.90 o
   9  11   0      763.42     1017.19    139.27 o
  10  11   0        5.26       68.09     73.24 o
   0  12   0     5060.70     4972.87    240.17 o
   1  12   0       48.06       35.08     21.98 o
   2  12   0     3578.55     3407.30    149.29 o
   3  12   0      157.62      128.75     47.38 o
   4  12   0     1551.34     1530.34    238.08 o
   5  12   0       29.86       15.59     34.90 o
   6  12   0     2206.57     2354.56    144.19 o
   7  12   0       49.40      117.05     48.94 o
   8  12   0      957.83     1086.14    112.72 o
   9  12   0        5.98       -9.32     57.87 o
   1  13   0     2158.42     2046.29    139.83 o
   2  13   0      100.97      120.03     36.21 o
   3  13   0     2904.87     2820.41    215.55 o
   4  13   0      126.89       96.40     43.28 o
   5  13   0     2190.22     2254.46    181.87 o
   6  13   0       35.30      105.57    107.08 o
   7  13   0     1225.21     1356.99    152.65 o
   8  13   0       11.15      -38.05     55.22 o
   9  13   0      508.08      481.73    147.26 o
   1  14   0       11.78       20.90     31.12 o
   2  14   0     2580.24     2141.85    154.69 o
   3  14   0       30.72       11.09     31.50 o
   4  14   0     1870.17     1793.52    139.39 o
   5  14   0       37.66       57.58     95.69 o
   6  14   0     1346.18     1190.82    132.69 o
   7  14   0        7.11      -22.94     83.38 o
   8  14   0      644.31      828.80    138.05 o
   2  15   0        4.25      -11.33     27.29 o
   3  15   0     2086.27     1883.75    126.40 o
   4  15   0       25.37       62.45     43.74 o
   5  15   0      972.44      838.51    103.59 o
   6  15   0       25.29       -4.85    104.29 o
   7  15   0      699.35      803.17    124.39 o
   8  15   0       20.71      -17.86     71.75 o
   3  16   0        6.40       -3.22     37.45 o
   4  16   0     1124.12     1008.12    150.74 o
   5  16   0       17.75       40.20     48.62 o
   6  16   0      868.11      843.37    119.69 o
   7  16   0       16.54       55.38     67.63 o
   3  17   0     1291.24     1440.99    161.19 o
   4  17   0       14.71       14.75     47.42 o
   5  17   0      818.06      885.18    371.40 o
   6  17   0        9.80      -36.53     67.36 o
   4  18   0      499.52      434.17     80.83 o
   5  18   0        2.52       10.89     56.12 o
  -2 -20   1      241.52      195.81     60.91 o
  -1 -20   1      143.39      190.38     53.49 o
   0 -20   1      236.80      187.40     54.28 o
   1 -20   1      177.79      265.08     80.71 o
  -4 -19   1      201.05      146.40     96.69 o
  -3 -19   1      220.63      214.39     75.10 o
  -2 -19   1      276.77      331.61     62.78 o
  -1 -19   1      259.10      289.70     50.78 o
   0 -19   1      292.50      324.04     51.87 o
   1 -19   1      347.17      366.96     69.45 o
   2 -19   1      293.92      244.91     63.57 o
   3 -19   1      224.20      237.45     77.06 o
  -5 -18   1      165.18      146.10     57.73 o
  -4 -18   1      277.64      247.50     60.16 o
  -3 -18   1      416.11      473.67     86.40 o
  -2 -18   1      516.56      628.30     58.41 o
  -1 -18   1      388.55      483.80     89.42 o
   0 -18   1      406.53      521.68     55.11 o
   1 -18   1      381.86      365.35     51.13 o
   2 -18   1      356.46      423.87     71.82 o
   3 -18   1      213.54      270.63     58.89 o
   4 -18   1      244.23      353.63     66.75 o
   5 -18   1      178.12      352.80    102.69 o
  -6 -17   1      368.68      454.07     59.20 o
  -5 -17   1      405.96      590.88     79.04 o
  -4 -17   1      439.31      355.93     66.03 o
  -3 -17   1      544.70      483.06     68.71 o
  -2 -17   1      433.27      438.76     67.42 o
  -1 -17   1      569.68      628.36     71.57 o
   0 -17   1      433.40      449.12     49.77 o
   1 -17   1      634.79      520.54     53.04 o
   2 -17   1      365.85      365.59     54.98 o
   3 -17   1      568.16      691.14     80.93 o
   4 -17   1      253.34      206.94     53.37 o
   5 -17   1      405.72      437.24     77.91 o
   6 -17   1      125.71       43.49     69.52 o
  -7 -16   1      339.99      422.67     64.34 o
  -6 -16   1      472.69      550.54     60.90 o
  -5 -16   1      444.05      484.13     54.45 o
  -4 -16   1      691.80      686.17     80.18 o
  -3 -16   1      755.08      691.46     68.50 o
  -2 -16   1      868.56      788.14     58.40 o
  -1 -16   1      600.18      605.59     52.42 o
   0 -16   1      905.15      809.10     72.79 o
   1 -16   1      651.40      612.79     50.85 o
   2 -16   1      920.73      949.24     94.93 o
   3 -16   1      373.06      455.83     64.03 o
   4 -16   1      451.94      443.91     65.66 o
   5 -16   1      292.22      335.70     58.56 o
   6 -16   1      449.10      454.18     74.89 o
  -8 -15   1      253.48      257.58     71.30 o
  -7 -15   1      334.46      334.59     62.21 o
  -6 -15   1      526.68      531.82     69.76 o
  -5 -15   1      789.60      793.74     64.79 o
  -4 -15   1      715.94      699.59     58.49 o
  -3 -15   1     1314.52     1364.82     89.85 o
  -2 -15   1      906.15      899.89     62.43 o
  -1 -15   1      872.56      824.64     56.93 o
   0 -15   1      936.06      912.99     59.12 o
   1 -15   1     1053.64     1128.09     60.09 o
   2 -15   1      733.68      746.20     65.68 o
   3 -15   1     1157.34     1283.06    118.41 o
   4 -15   1      320.61      284.10     44.55 o
   5 -15   1      682.63      626.99     88.51 o
   6 -15   1      326.81      376.13     72.21 o
   7 -15   1      372.00      416.20     87.25 o
  -9 -14   1      276.56      440.38    136.11 o
  -8 -14   1      186.75      210.20     64.46 o
  -7 -14   1      432.70      500.34    108.69 o
  -6 -14   1      623.47      693.58     67.39 o
  -5 -14   1      604.94      664.41     57.76 o
  -4 -14   1     1394.96     1463.72     81.58 o
  -3 -14   1      925.35     1021.45     63.30 o
  -2 -14   1     1728.58     1660.08     78.20 o
  -1 -14   1     1362.03     1352.98     66.45 o
   0 -14   1     1464.15     1445.79     64.88 o
   1 -14   1      969.76      994.91     54.52 o
   2 -14   1     1742.99     1722.39     77.39 o
   3 -14   1      407.25      439.90     44.26 o
   4 -14   1      900.30      989.82     82.67 o
   5 -14   1      464.71      376.84     59.35 o
   6 -14   1      901.50      906.69    102.97 o
   7 -14   1      231.50      209.19     68.25 o
   8 -14   1      328.53      312.17    123.57 o
  -9 -13   1      202.59      206.10     88.78 o
  -8 -13   1      472.56      518.22     84.14 o
  -7 -13   1      645.15      659.17     94.41 o
  -6 -13   1      856.15      954.66     75.44 o
  -5 -13   1      687.91      822.25     67.44 o
  -4 -13   1      815.50      770.09     52.81 o
  -3 -13   1     1406.27     1385.18     60.21 o
  -2 -13   1     1012.38     1054.14     47.35 o
  -1 -13   1     1698.34     1595.02     65.90 o
   0 -13   1      686.50      712.58     43.63 o
   1 -13   1     1892.38     1904.51     77.46 o
   2 -13   1     1314.07     1263.70     56.88 o
   3 -13   1     1352.06     1440.05    121.64 o
   4 -13   1      510.44      576.04     60.18 o
   5 -13   1     1082.46     1123.19     89.29 o
   6 -13   1      372.26      387.40     71.49 o
   7 -13   1      521.44      587.36     92.67 o
   8 -13   1      222.05      197.70    133.55 o
 -10 -12   1      226.52      169.09    109.63 o
  -9 -12   1      393.37      415.02    135.88 o
  -8 -12   1      561.64      712.22     89.94 o
  -7 -12   1      820.44      803.46     75.84 o
  -6 -12   1      823.83      748.08     64.53 o
  -5 -12   1     1205.31     1144.82     75.92 o
  -4 -12   1      442.88      364.31     39.70 o
  -3 -12   1     1590.22     1650.49     72.90 o
  -2 -12   1     1476.22     1625.81     56.62 o
  -1 -12   1     1315.91     1252.83     46.36 o
   0 -12   1     2487.92     2411.57     69.14 o
   1 -12   1      910.65      928.12     42.60 o
   2 -12   1     2300.77     2360.39     72.50 o
   3 -12   1     1492.91     1538.69     74.05 o
   4 -12   1     1254.78     1244.15     79.38 o
   5 -12   1      931.48      972.26     93.47 o
   6 -12   1     1283.85     1459.91    123.12 o
   7 -12   1      282.28      369.72     73.01 o
   8 -12   1      476.71      661.28    129.53 o
   9 -12   1      188.50      301.95    121.71 o
 -10 -11   1      339.25      243.88    111.02 o
  -9 -11   1      430.36      423.02    204.63 o
  -8 -11   1      696.41      837.35    119.50 o
  -7 -11   1      886.52      896.66     86.16 o
  -6 -11   1     1186.31     1205.90     78.17 o
  -5 -11   1     1355.08     1427.33     81.52 o
  -4 -11   1     1300.35     1306.14     63.57 o
  -3 -11   1     2414.50     2566.93     72.48 o
  -2 -11   1     1765.74     1732.99     57.15 o
  -1 -11   1     2334.75     2302.54     59.61 o
   0 -11   1     1391.15     1403.37     44.38 o
   1 -11   1     2154.77     2133.26     56.85 o
   2 -11   1     1638.10     1825.37     62.08 o
   3 -11   1     2417.50     2503.29     92.16 o
   4 -11   1      547.10      596.01     61.64 o
   5 -11   1     1538.42     1419.61     93.05 o
   6 -11   1      415.15      564.38    144.87 o
   7 -11   1      763.82      812.80    126.26 o
   8 -11   1      270.12      359.71    128.47 o
   9 -11   1      424.42      565.04     91.60 o
 -10 -10   1      412.81      462.69     90.60 o
  -9 -10   1      532.02      517.35     78.58 o
  -8 -10   1      862.47     1010.77     97.90 o
  -7 -10   1      943.09      980.78     95.66 o
  -6 -10   1     1812.09     1929.06     96.62 o
  -5 -10   1     1266.56     1283.14     75.53 o
  -4 -10   1     3185.81     3216.42     89.84 o
  -3 -10   1     2547.79     2534.05     72.95 o
  -2 -10   1     3450.32     3417.98     74.08 o
  -1 -10   1     2438.83     2392.86     54.65 o
   0 -10   1     3072.80     3086.76     57.80 o
   1 -10   1     1790.55     1793.95     45.24 o
   2 -10   1     3021.88     3084.21     64.17 o
   3 -10   1     1475.62     1582.10     71.18 o
   4 -10   1     1843.78     1834.22     76.30 o
   5 -10   1      770.80      774.17     58.57 o
   6 -10   1     1260.70     1403.21     95.91 o
   7 -10   1      383.31      332.05     64.11 o
   8 -10   1      655.53      629.06     87.58 o
   9 -10   1      134.68       50.73     54.16 o
 -11  -9   1      305.05      351.05     92.99 o
 -10  -9   1      395.84      420.04    104.99 o
  -9  -9   1      680.50      694.74     86.94 o
  -8  -9   1     1026.26     1084.57     97.40 o
  -7  -9   1     1303.78     1304.04     75.39 o
  -6  -9   1     2196.78     2247.82     88.67 o
  -5  -9   1     2484.30     2541.02     77.10 o
  -4  -9   1     2917.01     2911.10     73.74 o
  -3  -9   1     3435.42     3374.47     80.82 o
  -2  -9   1     2505.47     2561.42     58.83 o
  -1  -9   1     4658.74     4640.14     79.96 o
   0  -9   1     3394.53     3384.69     59.97 o
   1  -9   1     4138.12     4201.57     70.27 o
   2  -9   1     2818.03     2821.39     61.01 o
   3  -9   1     3705.88     3593.76     84.31 o
   4  -9   1     1774.95     1775.13     76.13 o
   5  -9   1     1563.46     1667.00     84.01 o
   6  -9   1      475.62      452.23     55.12 o
   7  -9   1      736.38      771.36    142.83 o
   8  -9   1      210.91      340.82     69.01 o
   9  -9   1      536.92      420.40     82.40 o
  10  -9   1       36.84       79.82     68.92 o
 -11  -8   1      321.45      364.34    119.62 o
 -10  -8   1      499.74      607.71    103.82 o
  -9  -8   1      851.54      788.72     91.06 o
  -8  -8   1     1461.28     1583.60    117.80 o
  -7  -8   1     1722.51     1788.88     87.30 o
  -6  -8   1     2165.58     2177.48     76.83 o
  -5  -8   1     2063.34     2159.90     65.05 o
  -4  -8   1     2941.27     3050.53     75.82 o
  -3  -8   1     4676.51     4917.53     91.83 o
  -2  -8   1     4211.45     4295.91     81.22 o
  -1  -8   1     2649.34     2590.06     51.56 o
   0  -8   1     6121.20     5913.38     88.44 o
   1  -8   1     2580.91     2557.85     47.30 o
   2  -8   1     4027.10     3923.69     71.04 o
   3  -8   1     3063.95     3154.62     69.86 o
   4  -8   1     3262.46     3243.87     94.03 o
   5  -8   1     1691.51     1721.34     94.70 o
   6  -8   1     1449.18     1717.42    101.02 o
   7  -8   1      698.55      742.75     86.13 o
   8  -8   1      781.43      772.10    104.36 o
   9  -8   1      194.09      218.93     63.82 o
  10  -8   1      368.49      354.72     94.07 o
 -11  -7   1      303.09      321.95     87.77 o
 -10  -7   1      654.16      688.76    105.40 o
  -9  -7   1      712.85      712.17     97.16 o
  -8  -7   1     1253.58     1335.79    105.55 o
  -7  -7   1     1024.44     1163.96     69.65 o
  -6  -7   1     2306.14     2340.02     76.45 o
  -5  -7   1     3113.29     3141.09     76.29 o
  -4  -7   1     3296.71     3380.80     75.92 o
  -3  -7   1     4834.89     4888.35     89.67 o
  -2  -7   1     5015.93     5026.90     88.67 o
  -1  -7   1     5482.27     5428.17     85.68 o
   0  -7   1     8271.88     8449.93    116.67 o
   1  -7   1     3631.74     3591.33     59.16 o
   2  -7   1     3451.68     3512.58     63.75 o
   3  -7   1     3259.43     3246.94     66.96 o
   4  -7   1     1918.50     1922.19     64.78 o
   5  -7   1     3120.43     3139.39    117.28 o
   6  -7   1      810.07      865.69     71.54 o
   7  -7   1     2003.35     1917.65    134.43 o
   8  -7   1      527.11      439.68     71.95 o
   9  -7   1      751.08      769.44    109.45 o
  10  -7   1      214.31      155.17     78.82 o
 -11  -6   1      299.44      411.99     96.70 o
 -10  -6   1      553.46      608.11     99.18 o
  -9  -6   1      927.29      916.42    129.37 o
  -8  -6   1     1270.98     1221.69    139.46 o
  -7  -6   1     1461.64     1459.36     89.46 o
  -6  -6   1     2293.91     2473.37     80.08 o
  -5  -6   1     2964.20     3028.18     76.33 o
  -4  -6   1     3149.41     3146.50     70.77 o
  -3  -6   1     5055.78     5003.44     88.44 o
  -2  -6   1     3384.65     3413.21     68.68 o
  -1  -6   1     5651.19     5897.84     97.41 o
   0  -6   1     5719.65     5856.30     96.47 o
   1  -6   1     3996.72     4013.06     70.40 o
   2  -6   1     5203.94     5031.82     99.76 o
   3  -6   1     3268.97     3360.62     69.39 o
   4  -6   1     3973.62     3936.46     93.61 o
   5  -6   1     2429.64     2418.86     97.14 o
   6  -6   1     2323.66     2295.27    131.89 o
   7  -6   1     1267.00     1364.94    111.23 o
   8  -6   1     1634.22     1535.77    127.60 o
   9  -6   1      409.00      343.90     71.99 o
  10  -6   1      414.07      331.64     91.35 o
 -12  -5   1      457.71      406.65    100.29 o
 -11  -5   1      266.01      299.97     84.48 o
 -10  -5   1      705.62      722.17    106.75 o
  -9  -5   1      798.68      790.83     84.62 o
  -8  -5   1     1233.69     1254.21     84.94 o
  -7  -5   1     1198.89     1259.53     80.81 o
  -6  -5   1     3191.00     3230.10     83.29 o
  -5  -5   1     2613.94     2648.15     68.41 o
  -4  -5   1     4642.41     4772.03     96.55 o
  -3  -5   1     4055.25     3853.11     79.94 o
  -2  -5   1     5314.58     5492.81    109.52 o
  -1  -5   1     2842.69     2942.75     57.71 o
   0  -5   1    11814.24    12113.13    217.35 o
   1  -5   1     4922.17     4904.22     91.11 o
   2  -5   1     6692.59     6798.47    129.75 o
   3  -5   1     3720.55     3566.57     75.10 o
   4  -5   1     3084.44     3162.36     84.13 o
   5  -5   1     3799.84     3869.56    105.01 o
   6  -5   1     1550.06     1804.93    102.19 o
   7  -5   1     2403.15     2506.47    255.60 o
   8  -5   1      753.29      884.84     96.26 o
   9  -5   1     1200.75      948.51    125.00 o
  10  -5   1      438.71      467.15    154.92 o
  11  -5   1      515.21      598.44    121.04 o
 -12  -4   1      226.27      254.10    124.03 o
 -11  -4   1      611.26      555.77    109.40 o
 -10  -4   1      477.38      365.21     71.52 o
  -9  -4   1     1536.25     1433.70     99.75 o
  -8  -4   1     1000.36     1021.18     97.63 o
  -7  -4   1      974.11     1000.74     69.40 o
  -6  -4   1     3174.41     3222.37     88.06 o
  -5  -4   1     2949.17     3072.57     66.07 o
  -4  -4   1     6469.63     6643.93    128.68 o
  -3  -4   1     4806.80     4783.97    102.32 o
  -2  -4   1     8256.20     8467.76    186.51 o
  -1  -4   1     9728.36    10203.46    254.04 o
   0  -4   1     9054.34     9537.40    191.17 o
   1  -4   1     3686.32     3806.83     93.54 o
   2  -4   1     5677.62     5672.97    110.84 o
   3  -4   1     3619.24     3666.55     77.07 o
   4  -4   1     5016.02     5037.89    132.87 o
   5  -4   1     1910.51     2012.29     71.19 o
   6  -4   1     2841.51     2952.18    121.97 o
   7  -4   1     1152.48     1160.98     85.84 o
   8  -4   1     1957.02     2041.92    125.08 o
   9  -4   1      518.50      522.01     96.08 o
  10  -4   1      508.67      553.27    112.33 o
  11  -4   1      268.91      154.80     83.76 o
 -12  -3   1      645.97      789.11    134.02 o
 -11  -3   1      530.28      486.27    101.32 o
 -10  -3   1     1232.72     1203.96    172.92 o
  -9  -3   1     1142.23     1182.13    143.19 o
  -8  -3   1     2601.51     2470.02    141.23 o
  -7  -3   1     1742.33     1777.00    111.65 o
  -6  -3   1     4810.45     4895.33    149.94 o
  -5  -3   1     4344.44     4332.17     93.21 o
  -4  -3   1     6143.15     6187.85    132.76 o
  -3  -3   1     8642.30     8531.46    184.46 o
  -2  -3   1     4098.00     4495.88    121.45 o
  -1  -3   1     6651.44     7046.62    178.87 o
   0  -3   1    15549.79    17260.97    448.52 o
   1  -3   1     8081.96     8556.97    211.53 o
   2  -3   1     2819.96     2820.11     67.11 o
   3  -3   1    10545.76    11019.35    234.91 o
   4  -3   1     1309.82     1330.31     58.45 o
   5  -3   1     5103.71     5172.92    125.72 o
   6  -3   1     1863.95     1983.88     94.85 o
   7  -3   1     2458.21     2541.73    122.74 o
   8  -3   1      931.63      943.05     92.72 o
   9  -3   1      947.07     1138.86    110.47 o
  10  -3   1      271.70      297.55     71.30 o
  11  -3   1      419.09      601.11    177.45 o
 -12  -2   1      281.95      244.61    108.24 o
 -11  -2   1      685.80      770.08    167.93 o
 -10  -2   1      703.42      678.81     83.64 o
  -9  -2   1     1684.98     1666.34    120.04 o
  -8  -2   1     1660.14     1627.80    202.03 o
  -7  -2   1     2249.09     2343.25    111.86 o
  -6  -2   1     3164.80     3034.34    123.65 o
  -5  -2   1     6324.70     6240.13    202.39 o
  -4  -2   1     7594.25     7920.01    234.58 o
  -3  -2   1     5800.07     5856.16    131.95 o
  -2  -2   1     3933.79     3810.37    103.22 o
  -1  -2   1    12166.94    12171.93    558.14 o
   0  -2   1    13977.92    14386.08    485.20 o
   1  -2   1     4363.55     4717.32    144.42 o
   2  -2   1     9057.11     9352.74    203.24 o
   3  -2   1     5836.81     5935.62    162.41 o
   4  -2   1     5423.60     5489.05    144.49 o
   5  -2   1     3694.61     3641.41    111.37 o
   6  -2   1     1843.29     2114.01     97.07 o
   7  -2   1     1282.86     1119.17     93.67 o
   8  -2   1     1710.19     1953.19    137.08 o
   9  -2   1      470.07      505.15     82.49 o
  10  -2   1      601.77      487.67    183.96 o
  11  -2   1      234.72      267.66    106.38 o
 -12  -1   1      433.61      284.74     93.32 o
 -11  -1   1      440.57      340.01     88.82 o
 -10  -1   1      777.24      853.73    118.22 o
  -9  -1   1     1224.52     1319.63    105.49 o
  -8  -1   1     3530.03     3143.67    140.58 o
  -7  -1   1     2502.84     2512.90    113.74 o
  -6  -1   1     5701.70     5785.87    189.51 o
  -5  -1   1     3821.04     3762.87    135.81 o
  -4  -1   1    11683.62    12470.88    404.78 o
  -3  -1   1     4381.83     4350.39    215.08 o
  -2  -1   1    10169.65    10550.63    376.24 o
  -1  -1   1    16586.41    17178.68    464.12 o
   0  -1   1    13120.75    14428.56    670.56 o
   1  -1   1     4115.75     4404.62    157.94 o
   2  -1   1     8950.95     9153.18    248.94 o
   3  -1   1     7912.56     8038.57    231.46 o
   4  -1   1     3867.81     3758.97    113.25 o
   5  -1   1     3463.97     3307.05    115.98 o
   6  -1   1      906.65      718.76     71.14 o
   7  -1   1     2473.13     2640.98    141.21 o
   8  -1   1      777.65      725.23     91.78 o
   9  -1   1     1007.72     1100.65    109.89 o
  10  -1   1      223.36      235.33     85.57 o
  11  -1   1      551.21      601.58    163.28 o
 -12   0   1      326.87      548.31    113.48 o
 -11   0   1      497.92      510.03     99.90 o
 -10   0   1      650.15      864.60    115.12 o
  -9   0   1     1808.24     2044.93    167.43 o
  -8   0   1     2863.19     2756.69    127.81 o
  -7   0   1     2326.69     2412.56    109.32 o
  -6   0   1     4075.00     4040.72    112.90 o
  -5   0   1     4226.68     4161.32    139.51 o
  -4   0   1     6533.78     6576.53    230.10 o
  -3   0   1    11360.86    12000.79    402.40 o
  -2   0   1     7192.44     7813.97    276.25 o
   0   0   1    22903.99    21309.26   1041.49 o
   2   0   1      706.53      638.27     72.93 o
   3   0   1     9834.53    10127.89    282.37 o
   4   0   1     4075.08     4144.30    124.31 o
   5   0   1     3236.16     3161.44    109.90 o
   6   0   1     1960.81     1935.73    100.76 o
   7   0   1      598.97      635.83     70.73 o
   8   0   1     1380.10     1329.12    111.49 o
   9   0   1      501.23      588.89    101.62 o
  10   0   1      625.72      711.66    119.25 o
  11   0   1      190.20      243.66     89.96 o
 -12   1   1      440.43      441.48    105.00 o
 -11   1   1      535.10      716.82    184.65 o
 -10   1   1      805.66      961.79    253.41 o
  -9   1   1     1283.45     1426.44    185.81 o
  -8   1   1     3487.77     3572.44    182.39 o
  -7   1   1     2711.75     2613.41     89.83 o
  -6   1   1     5653.10     5839.04    148.50 o
  -5   1   1     4587.14     4436.36    174.60 o
  -4   1   1    11692.93    12383.63    575.10 o
  -3   1   1     6363.38     6910.19    243.69 o
  -2   1   1    11206.94    11969.27    569.52 o
  -1   1   1    15263.56    17188.35    849.17 o
   0   1   1    13176.92    14397.40    725.61 o
   1   1   1     2993.69     3104.50    210.44 o
   3   1   1     7969.02     7941.02    278.70 o
   4   1   1     3245.38     3243.81    123.67 o
   5   1   1     3471.30     3617.80    117.97 o
   6   1   1     1075.63     1195.32     76.18 o
   7   1   1     2215.45     2589.72    124.64 o
   8   1   1      814.20      797.75    171.88 o
   9   1   1      928.46     1104.01    197.66 o
  10   1   1      183.79      180.97     73.29 o
  11   1   1      499.17      667.63    127.12 o
 -12   2   1      292.90      382.52    102.46 o
 -11   2   1      631.20      670.89    111.24 o
 -10   2   1      749.78      613.98    148.19 o
  -9   2   1     1641.23     1555.15    144.49 o
  -8   2   1     1739.85     1810.37    104.25 o
  -7   2   1     2124.65     2223.25     98.25 o
  -6   2   1     3637.75     3618.81    101.93 o
  -5   2   1     6869.23     7049.09    161.26 o
  -4   2   1     8670.02     8714.14    240.77 o
  -1   2   1    13930.00    14656.62    681.48 o
   0   2   1    14914.12    15784.51    747.44 o
   1   2   1     4567.03     4899.94    267.57 o
   3   2   1     6166.61     6340.00    318.67 o
   4   2   1     5402.12     5779.56    175.27 o
   5   2   1     3440.13     3520.21    119.11 o
   6   2   1     1682.44     1660.34     94.60 o
   7   2   1     1063.36     1166.42     98.79 o
   8   2   1     1624.02     1732.31    158.65 o
   9   2   1      324.04      242.65     71.57 o
  10   2   1      655.88      567.62    109.86 o
  11   2   1      185.51      121.23     81.29 o
 -12   3   1      592.69      815.64    134.67 o
 -11   3   1      639.57      651.14    114.45 o
 -10   3   1     1173.53     1225.90    150.51 o
  -9   3   1     1415.91     1334.45    154.64 o
  -8   3   1     2820.14     2735.57    116.40 o
  -7   3   1     2529.60     2429.91    114.19 o
  -6   3   1     5143.95     5073.53    150.72 o
  -5   3   1     4056.74     3679.67    118.05 o
  -4   3   1     5945.59     6079.80    184.28 o
  -1   3   1     8060.43     8737.95    398.11 o
   0   3   1    12080.00    13853.90    789.71 o
   1   3   1     8866.88     9454.26    456.64 o
   2   3   1     3225.36     3155.14    191.85 o
   3   3   1    10173.65    10220.06    257.44 o
   4   3   1     1261.68     1374.72     74.85 o
   5   3   1     4769.11     4833.55    151.89 o
   6   3   1     1792.93     1845.74    117.26 o
   7   3   1     2001.21     2036.08    134.02 o
   8   3   1      855.25      897.20     93.91 o
   9   3   1      890.75      961.19    217.64 o
  10   3   1      262.62      260.39     88.94 o
  11   3   1      400.51      394.70    108.57 o
 -12   4   1      257.17      148.86     82.08 o
 -11   4   1      568.80      518.84    128.21 o
 -10   4   1      455.11      542.72    144.94 o
  -9   4   1     1564.96     1720.56    137.01 o
  -8   4   1     1042.28     1207.52     96.16 o
  -7   4   1     1002.44     1153.54     76.10 o
  -6   4   1     2870.95     2939.19    106.65 o
  -5   4   1     3076.60     3086.54    100.49 o
  -4   4   1     6204.29     6279.15    149.50 o
  -3   4   1     4617.87     4557.11    249.46 o
  -2   4   1     8002.15     8335.19    413.90 o
  -1   4   1    10694.85    11697.05    537.01 o
   0   4   1    10310.33    11371.41    516.57 o
   1   4   1     3639.28     3781.33    215.55 o
   2   4   1     5840.46     5649.74    233.89 o
   3   4   1     4425.04     4366.91    117.73 o
   4   4   1     5232.40     5167.13    148.63 o
   5   4   1     1955.25     1908.80    103.78 o
   6   4   1     2995.51     3259.06    138.73 o
   7   4   1     1079.20     1032.11     92.78 o
   8   4   1     1936.02     2116.99    145.81 o
   9   4   1      462.00      380.40     73.75 o
  10   4   1      559.15      574.40    113.74 o
  11   4   1      254.71      270.49     94.40 o
 -12   5   1      461.21      335.52    100.67 o
 -11   5   1      288.16      286.29     88.14 o
 -10   5   1      716.94      740.11     92.85 o
  -9   5   1      731.30      686.88     73.26 o
  -8   5   1     1258.26     1351.87     92.08 o
  -7   5   1     1188.89     1250.15     81.34 o
  -6   5   1     3058.14     3016.41    108.89 o
  -5   5   1     2454.96     2429.22     87.09 o
  -4   5   1     4208.22     4117.31    110.08 o
  -3   5   1     4273.74     4013.85    125.25 o
  -2   5   1     5362.58     5609.29    282.90 o
  -1   5   1     3006.24     3118.44    173.27 o
   2   5   1     6329.61     6109.55    234.86 o
   3   5   1     3622.56     3447.58    106.08 o
   4   5   1     2624.22     2670.22     97.23 o
   5   5   1     3922.64     4006.85    131.85 o
   6   5   1     1510.34     1564.04    132.72 o
   7   5   1     2591.79     2900.58    152.72 o
   8   5   1      781.14      807.30    124.04 o
   9   5   1     1187.20     1212.92    212.97 o
  10   5   1      427.49      369.73    120.32 o
  11   5   1      490.71      576.89    128.10 o
 -11   6   1      370.95      502.68    103.41 o
 -10   6   1      472.94      512.19     79.51 o
  -9   6   1      907.13      958.73     85.41 o
  -8   6   1     1410.58     1389.97     93.42 o
  -7   6   1     1406.49     1506.19     90.85 o
  -6   6   1     2286.26     2313.63    129.54 o
  -5   6   1     3014.03     2905.87     89.91 o
  -4   6   1     4086.13     4010.02     98.65 o
  -3   6   1     4584.37     4470.32    165.53 o
  -2   6   1     3415.07     3527.70    190.00 o
  -1   6   1     5202.71     5781.63    316.35 o
   2   6   1     5626.09     5643.80    165.21 o
   3   6   1     3143.64     3317.24    103.50 o
   4   6   1     4121.21     4180.34    127.22 o
   5   6   1     2216.99     2204.83     92.65 o
   6   6   1     2324.21     2624.85    132.76 o
   7   6   1     1208.73     1441.71    111.58 o
   8   6   1     1688.70     1864.14    263.78 o
   9   6   1      340.70      353.74     88.83 o
  10   6   1      460.20      554.52    117.75 o
 -11   7   1      282.17      237.60     86.31 o
 -10   7   1      650.88      851.95    204.86 o
  -9   7   1      679.03      652.28     86.83 o
  -8   7   1     1175.65     1270.65     91.08 o
  -7   7   1      992.12     1013.58     74.48 o
  -6   7   1     2390.94     2494.30    103.32 o
  -5   7   1     2932.57     2867.88     90.49 o
  -4   7   1     3283.06     3212.50     90.41 o
  -3   7   1     4716.94     4704.12    152.28 o
  -2   7   1     4913.39     4857.20    188.57 o
   1   7   1     3794.51     3747.21    138.62 o
   2   7   1     3149.21     3329.17    117.48 o
   3   7   1     3573.11     3618.35    125.51 o
   4   7   1     1624.37     1661.83    103.04 o
   5   7   1     3332.39     3435.77    170.47 o
   6   7   1      725.39      777.05     80.47 o
   7   7   1     2173.53     2158.11    172.76 o
   8   7   1      500.57      540.56     95.10 o
   9   7   1      748.84      743.29    120.06 o
  10   7   1      195.00      134.56     79.54 o
 -11   8   1      395.95      488.77    107.58 o
 -10   8   1      445.48      399.59     79.66 o
  -9   8   1      876.48      962.89    104.96 o
  -8   8   1     1417.55     1412.27    114.70 o
  -7   8   1     1517.08     1585.71    113.62 o
  -6   8   1     2180.41     2360.88    114.56 o
  -5   8   1     1943.41     1959.69     97.64 o
  -4   8   1     3770.05     3704.60    105.85 o
  -3   8   1     4586.11     4563.00    147.91 o
  -2   8   1     4169.63     4191.52    234.13 o
  -1   8   1     2963.89     2718.47    153.30 o
   0   8   1     5519.31     5556.80    290.34 o
   1   8   1     2327.08     2342.48     97.41 o
   2   8   1     3893.99     3646.21    127.78 o
   3   8   1     2821.91     2805.30    113.74 o
   4   8   1     3482.02     3443.67    227.43 o
   5   8   1     1494.94     1580.79    109.30 o
   6   8   1     1511.36     1707.13    157.00 o
   7   8   1      870.04     1188.41    128.43 o
   8   8   1      865.77     1221.72    140.20 o
   9   8   1      197.95      204.82     81.13 o
  10   8   1      354.30      345.13    103.68 o
 -11   9   1      335.07      236.77     86.89 o
 -10   9   1      398.14      471.44     85.24 o
  -9   9   1      698.37      892.12    101.62 o
  -8   9   1      914.65     1134.50    109.41 o
  -7   9   1     1193.08     1156.83     97.23 o
  -6   9   1     2237.85     2350.65    109.74 o
  -5   9   1     2316.93     2346.68    138.22 o
  -4   9   1     2676.91     2578.44    133.43 o
  -3   9   1     3487.10     3575.30    132.11 o
  -2   9   1     2526.61     2356.60    156.55 o
  -1   9   1     3993.67     3978.30    235.52 o
   0   9   1     3573.22     3539.62    129.27 o
   1   9   1     4143.69     4117.57    128.82 o
   2   9   1     2790.15     2658.92    100.21 o
   3   9   1     3482.54     3543.94    132.29 o
   4   9   1     1667.10     1881.12     97.55 o
   5   9   1     1596.99     1694.78    112.82 o
   6   9   1      628.78      757.69     86.07 o
   7   9   1      706.79      692.08    136.11 o
   8   9   1      215.04      228.75     76.67 o
   9   9   1      486.00      589.35    112.90 o
  10   9   1       35.13       36.25     76.28 o
 -10  10   1      412.87      347.70    100.24 o
  -9  10   1      539.03      472.07     79.01 o
  -8  10   1      953.68     1112.03    103.91 o
  -7  10   1      944.69     1087.72    186.08 o
  -6  10   1     1795.68     1891.67    109.73 o
  -5  10   1     1425.23     1415.60    150.70 o
  -4  10   1     2932.77     2906.32     99.05 o
  -3  10   1     2530.19     2291.26    117.40 o
  -2  10   1     3306.85     3546.74    206.72 o
  -1  10   1     2535.67     2762.60    157.01 o
   0  10   1     3225.91     3151.29    120.51 o
   1  10   1     1934.27     1830.23     69.74 o
   2  10   1     3028.71     2856.70    106.69 o
   3  10   1     2073.75     2162.94     91.02 o
   4  10   1     1681.20     1707.30    107.44 o
   5  10   1      895.84      887.50     81.90 o
   6  10   1     1049.83     1191.48    186.81 o
   7  10   1      457.04      629.91     99.99 o
   8  10   1      646.68      765.77    116.33 o
   9  10   1      102.80      149.76     71.99 o
 -10  11   1      323.84      334.38     78.65 o
  -9  11   1      425.76      514.47     82.52 o
  -8  11   1      672.03      726.74     86.10 o
  -7  11   1      922.61     1166.54    121.30 o
  -6  11   1     1192.33     1211.39     93.12 o
  -5  11   1     1108.77     1074.91    108.52 o
  -4  11   1     1204.90     1294.68     88.15 o
  -3  11   1     2272.19     2185.73    119.50 o
  -2  11   1     2083.76     2042.11    138.90 o
  -1  11   1     2325.87     2347.77    146.79 o
   0  11   1     1695.47     1682.22     98.48 o
   1  11   1     1913.26     1866.09     84.63 o
   2  11   1     2074.34     2060.30     84.44 o
   3  11   1     1667.75     1661.32     96.98 o
   4  11   1      720.00      798.85     70.53 o
   5  11   1     1415.02     1625.17    112.70 o
   6  11   1      416.52      460.11     93.67 o
   7  11   1      702.12      749.21    262.23 o
   8  11   1      265.71      297.70     82.80 o
   9  11   1      420.46      264.47    142.61 o
 -10  12   1      199.98      366.66    116.86 o
  -9  12   1      440.12      602.58    104.91 o
  -8  12   1      554.48      605.98     82.51 o
  -7  12   1      858.27      821.97     85.49 o
  -6  12   1      851.41      896.56    108.90 o
  -5  12   1     1348.11     1434.69    128.91 o
  -4  12   1      466.28      479.19     54.62 o
  -3  12   1     1932.01     1925.22    111.94 o
  -2  12   1     1402.87     1341.58    138.43 o
  -1  12   1     1656.70     1673.73    113.81 o
   0  12   1     2385.28     2447.35    103.35 o
   1  12   1      941.95      838.95     91.98 o
   2  12   1     2219.29     2352.81    118.55 o
   3  12   1     1686.72     1731.57    104.62 o
   4  12   1     1484.23     1571.75    160.79 o
   5  12   1      941.76      953.74    123.85 o
   6  12   1     1309.10     1379.96    118.04 o
   7  12   1      357.62      470.52    178.85 o
   8  12   1      481.21      714.96    116.30 o
   9  12   1      192.59      199.29    113.11 o
  -9  13   1      219.81      309.44     93.75 o
  -8  13   1      533.28      561.49    107.13 o
  -7  13   1      660.35      532.14     95.45 o
  -6  13   1      974.25      823.39    106.21 o
  -5  13   1      740.58      811.04    177.45 o
  -4  13   1      899.40      655.64     79.16 o
  -3  13   1     1417.26     1381.97    111.69 o
  -2  13   1     1043.18     1063.79    118.46 o
  -1  13   1     1604.82     1712.28    123.10 o
   1  13   1     1845.71     1774.07    129.14 o
   2  13   1     1200.63     1106.31     93.40 o
   3  13   1     1395.23     1347.73    113.14 o
   4  13   1      458.15      496.85    102.66 o
   5  13   1     1054.74     1066.91    296.14 o
   6  13   1      396.31      564.51    102.27 o
   7  13   1      473.37      443.92     92.60 o
   8  13   1      228.43      185.20     76.69 o
  -9  14   1      313.22      390.41    106.15 o
  -8  14   1      202.35      239.05     82.30 o
  -7  14   1      507.71      506.79     96.57 o
  -6  14   1      572.12      441.34     81.79 o
  -5  14   1      739.65      689.00     91.87 o
  -4  14   1     1425.56     1536.66    215.55 o
  -3  14   1      981.08      952.57    105.51 o
  -2  14   1     1609.55     1548.05     81.08 o
  -1  14   1     1330.34     1267.26    110.10 o
   1  14   1      957.39      953.23    104.99 o
   2  14   1     1918.82     1861.90    161.19 o
   3  14   1      492.05      466.45     95.46 o
   4  14   1     1025.99     1055.37    110.41 o
   5  14   1      498.59      390.82     79.53 o
   6  14   1      868.31      749.50    113.27 o
   7  14   1      236.47      202.07    106.84 o
   8  14   1      343.75      483.12    157.48 o
  -8  15   1      311.60      305.94     94.20 o
  -7  15   1      320.34      292.81     83.91 o
  -6  15   1      531.81      513.02     89.83 o
  -5  15   1      710.87      666.33    146.79 o
  -4  15   1      695.79      600.47     79.75 o
  -3  15   1     1287.15     1082.75    158.64 o
  -2  15   1      838.73      789.27     66.03 o
   2  15   1      747.48      710.42     78.80 o
   3  15   1     1123.86     1300.29    121.48 o
   4  15   1      300.60      399.53     74.16 o
   5  15   1      632.79      557.20     91.80 o
   6  15   1      296.61      267.06     81.15 o
   7  15   1      383.76      431.56    145.86 o
  -7  16   1      327.48      450.76     96.31 o
  -6  16   1      490.94      387.25    100.80 o
  -5  16   1      439.77      492.41    111.95 o
  -4  16   1      783.33      717.29    162.36 o
  -3  16   1      741.47      660.69     77.83 o
   3  16   1      369.25      408.80     93.60 o
   4  16   1      445.80      312.45     73.11 o
   5  16   1      295.35      307.63     83.04 o
   6  16   1      439.89      342.55     86.40 o
  -6  17   1      368.08      331.70     84.13 o
  -5  17   1      378.92      415.07     99.64 o
  -4  17   1      445.79      462.11     77.01 o
  -3  17   1      521.51      650.82    104.52 o
   3  17   1      538.37      564.59     83.79 o
   4  17   1      219.73      251.41     80.83 o
   5  17   1      375.08      462.80     90.48 o
   6  17   1      129.97      140.75     98.02 o
  -5  18   1      201.69      134.61     60.77 o
  -4  18   1      288.26      277.67     72.24 o
   4  18   1      225.11      322.76     81.65 o
   5  18   1      204.44      183.49     95.23 o
  -2 -20   2        7.05      -22.76     54.31 o
  -1 -20   2      306.80      189.86     61.41 o
   0 -20   2        5.89       65.15     52.05 o
  -4 -19   2      470.43      441.32     74.98 o
  -3 -19   2       15.86       49.76     49.59 o
  -2 -19   2      496.00      520.75     60.34 o
  -1 -19   2       15.21       26.24     41.27 o
   0 -19   2      607.96      716.96     77.56 o
   1 -19   2       19.96      -22.57     43.62 o
   2 -19   2      549.10      668.39     92.62 o
  -6 -18   2        6.93       18.56     49.84 o
  -5 -18   2      459.22      617.66     86.47 o
  -4 -18   2        0.08       -4.16     43.28 o
  -3 -18   2      881.40      953.59     85.91 o
  -2 -18   2       18.56      -11.92     29.58 o
  -1 -18   2      683.34      646.53     65.08 o
   0 -18   2       29.94       82.92     35.90 o
   1 -18   2      634.27      714.11     80.47 o
   2 -18   2       32.17       10.85     42.15 o
   3 -18   2      478.78      496.93     72.93 o
   4 -18   2       32.66      -47.16     69.58 o
  -7 -17   2        0.18      -39.80     39.80 o
  -6 -17   2      592.30      604.71     69.26 o
  -5 -17   2       10.69      -38.08     40.81 o
  -4 -17   2      829.62      780.48     98.09 o
  -3 -17   2       22.70       20.93     33.66 o
  -2 -17   2      807.26      902.02     65.65 o
  -1 -17   2       41.22       13.22     27.97 o
   0 -17   2      952.37      891.53     62.77 o
   1 -17   2       40.18        8.25     30.81 o
   2 -17   2      742.65      733.38     80.13 o
   3 -17   2       73.60       97.00     46.85 o
   4 -17   2      504.17      604.34     87.29 o
   5 -17   2       53.70      262.93    135.64 o
  -8 -16   2       10.24      -41.53     41.53 o
  -7 -16   2      781.56      816.02     73.38 o
  -6 -16   2        6.22        5.56     35.22 o
  -5 -16   2      866.42     1011.20     85.62 o
  -4 -16   2       45.29       65.85     36.82 o
  -3 -16   2     1278.19     1156.52     78.20 o
  -2 -16   2      110.62       71.33     29.93 o
  -1 -16   2     1209.12     1185.84     67.65 o
   0 -16   2      118.79      109.17     30.41 o
   1 -16   2     1372.18     1419.00     82.44 o
   2 -16   2       93.50       43.71     34.89 o
   3 -16   2      768.46      904.86     88.77 o
   4 -16   2       16.80       -9.43     45.59 o
   5 -16   2      547.75      559.06     81.02 o
   6 -16   2       52.61       48.85     68.74 o
  -8 -15   2      540.67      638.34     78.57 o
  -7 -15   2        9.33       17.13     35.66 o
  -6 -15   2     1050.80     1073.00     82.37 o
  -5 -15   2       96.53      117.35     37.00 o
  -4 -15   2     1338.22     1326.52     77.75 o
  -3 -15   2       22.94       47.30     26.36 o
  -2 -15   2     1701.37     1851.40     82.58 o
  -1 -15   2       23.22        5.77     22.95 o
   0 -15   2     1757.13     1571.40     75.72 o
   1 -15   2       84.60       30.37     28.58 o
   2 -15   2     1426.29     1305.22     87.33 o
   3 -15   2       82.08       60.89     35.34 o
   4 -15   2      973.38      911.00     79.45 o
   5 -15   2       47.86       31.39     45.46 o
   6 -15   2      595.81      722.48     93.90 o
  -9 -14   2      379.90      354.47    200.22 o
  -8 -14   2       28.43       13.22     40.24 o
  -7 -14   2      786.65      838.52     74.26 o
  -6 -14   2      129.15      157.99     40.47 o
  -5 -14   2     1137.35     1141.73     73.60 o
  -4 -14   2      227.43      211.40     45.95 o
  -3 -14   2     2315.27     2361.07     85.31 o
  -2 -14   2       47.59       33.38     22.33 o
  -1 -14   2     2239.11     2172.50     80.43 o
   0 -14   2       24.43        1.26     20.79 o
   1 -14   2     1737.21     1686.14     98.93 o
   2 -14   2       49.60       79.04     32.05 o
   3 -14   2      756.00      824.50     60.61 o
   4 -14   2       20.35       33.66     33.85 o
   5 -14   2     1167.41     1398.30    127.40 o
   6 -14   2       70.99      106.31     57.69 o
   7 -14   2      481.48      475.17     99.65 o
  -9 -13   2       12.81       18.02     56.29 o
  -8 -13   2      730.26      736.54     78.71 o
  -7 -13   2       42.48       37.93     32.77 o
  -6 -13   2     1245.46     1305.30     85.79 o
  -5 -13   2       54.63       81.21     28.59 o
  -4 -13   2     1620.16     1775.27     75.27 o
  -3 -13   2      199.88      186.67     25.85 o
  -2 -13   2     2755.29     2598.23     82.00 o
  -1 -13   2      148.37      152.17     24.85 o
   0 -13   2     2402.80     2336.24     80.28 o
   1 -13   2       82.40       90.41     24.73 o
   2 -13   2     2799.83     2766.18    111.29 o
   3 -13   2       40.11       11.23     24.28 o
   4 -13   2     1320.06     1260.88     80.66 o
   5 -13   2      103.72      114.59     52.39 o
   6 -13   2      863.63      995.89    185.06 o
   7 -13   2       17.03      100.32     75.36 o
   8 -13   2      543.56      396.25    140.29 o
 -10 -12   2        5.48      -33.91     76.65 o
  -9 -12   2      808.30      850.16    221.82 o
  -8 -12   2       80.60       66.42     37.90 o
  -7 -12   2     1442.63     1563.11     95.30 o
  -6 -12   2       26.42       40.37     28.56 o
  -5 -12   2     2041.32     2225.54     90.51 o
  -4 -12   2       35.20       49.00     20.71 o
  -3 -12   2     3151.37     3046.33     76.89 o
  -2 -12   2      406.33      441.79     30.55 o
  -1 -12   2     2700.64     2722.78     71.54 o
   0 -12   2      469.10      466.40     34.81 o
   1 -12   2     4063.48     4047.90     93.21 o
   2 -12   2      217.16      267.16     39.74 o
   3 -12   2     2870.30     2786.22    102.26 o
   4 -12   2      144.32      161.63     39.48 o
   5 -12   2     2016.01     2161.40    148.82 o
   6 -12   2      126.27      159.40     56.18 o
   7 -12   2      783.63      796.46    178.61 o
   8 -12   2       52.26      -19.86     55.65 o
 -10 -11   2      651.78      399.50    137.97 o
  -9 -11   2        5.53      -22.31     52.76 o
  -8 -11   2     1507.47     1653.51    107.36 o
  -7 -11   2       46.60       55.70     29.91 o
  -6 -11   2     2985.54     3042.20    120.03 o
  -5 -11   2      321.38      272.58     33.42 o
  -4 -11   2     3730.25     3631.81    100.49 o
  -3 -11   2      238.16      239.79     24.08 o
  -2 -11   2     3538.48     3473.11     74.18 o
  -1 -11   2      403.89      372.79     28.55 o
   0 -11   2     3154.72     3058.35     70.47 o
   1 -11   2      620.09      667.67     34.43 o
   2 -11   2     4018.21     3891.88     90.41 o
   3 -11   2      418.99      445.08     39.91 o
   4 -11   2     2473.22     2322.72    160.24 o
   5 -11   2      189.14      147.02     39.96 o
   6 -11   2     1380.00     1350.12    100.07 o
   7 -11   2       45.97      142.08     56.58 o
   8 -11   2      712.86      660.71    100.70 o
   9 -11   2       89.29       50.72     75.08 o
 -11 -10   2      691.94      725.75    149.35 o
 -10 -10   2        9.03       34.03     55.49 o
  -9 -10   2     1369.56     1243.75    180.94 o
  -8 -10   2       16.54       79.22     37.07 o
  -7 -10   2     2462.82     2549.05    113.08 o
  -6 -10   2       91.53       83.90     27.60 o
  -5 -10   2     3195.83     3332.16     95.44 o
  -4 -10   2      119.82      125.51     23.93 o
  -3 -10   2     5569.31     5469.85    100.53 o
  -2 -10   2      188.89      229.64     20.50 o
  -1 -10   2     5983.38     5823.35    103.00 o
   0 -10   2      270.03      245.91     19.49 o
   1 -10   2     5021.73     4824.09     91.35 o
   2 -10   2      750.46      717.65     46.16 o
   3 -10   2     3560.08     3537.42     99.21 o
   4 -10   2      387.47      423.53     41.25 o
   5 -10   2     3222.01     3292.38    135.35 o
   6 -10   2      264.83      237.22     49.12 o
   7 -10   2     1601.47     1567.51    133.19 o
   8 -10   2      122.62       68.33     55.33 o
   9 -10   2      515.95      630.32    119.65 o
 -11  -9   2        2.30      -36.21     55.68 o
 -10  -9   2     1092.27     1106.92    125.59 o
  -9  -9   2       16.68       54.68     48.05 o
  -8  -9   2     2359.48     2599.62    121.73 o
  -7  -9   2       48.41       66.02     23.67 o
  -6  -9   2     4344.81     4293.57    115.81 o
  -5  -9   2      298.19      345.29     28.27 o
  -4  -9   2     8095.98     8044.56    166.67 o
  -3  -9   2      307.60      349.44     31.66 o
  -2  -9   2     7298.59     7256.19    120.77 o
  -1  -9   2      414.08      466.77     26.63 o
   0  -9   2     7600.91     7576.02    122.42 o
   1  -9   2      183.88      197.78     17.48 o
   2  -9   2     4554.10     4510.09     92.59 o
   3  -9   2      928.42     1047.24     55.87 o
   4  -9   2     2556.79     2592.79    110.52 o
   5  -9   2      398.38      382.03     59.47 o
   6  -9   2     1739.64     1923.89    147.31 o
   7  -9   2      309.14      269.28     62.73 o
   8  -9   2     1128.31      837.00    105.10 o
   9  -9   2      153.64      150.27     92.35 o
 -11  -8   2      846.08      845.57    119.07 o
 -10  -8   2       31.10       -3.90     48.01 o
  -9  -8   2     2037.27     2056.60    156.93 o
  -8  -8   2       94.41      271.50    240.51 o
  -7  -8   2     3931.28     3891.12    121.29 o
  -6  -8   2       64.83       66.56     23.58 o
  -5  -8   2     6210.62     6192.03    125.07 o
  -4  -8   2      182.44      179.81     19.33 o
  -3  -8   2     9507.81     9502.27    145.84 o
  -2  -8   2      361.28      374.24     22.34 o
  -1  -8   2     8724.84     8431.08    126.01 o
   0  -8   2      787.52      829.76     29.65 o
   1  -8   2     7177.78     7027.33    120.26 o
   2  -8   2      763.99      847.93     37.38 o
   3  -8   2     6768.30     6828.44    138.16 o
   4  -8   2      879.73      873.53     61.27 o
   5  -8   2     3394.15     3398.66    134.64 o
   6  -8   2      367.22      330.63     51.58 o
   7  -8   2     2056.78     1845.35    193.85 o
   8  -8   2      191.70      154.49     60.18 o
   9  -8   2      782.23     1012.21    119.64 o
 -11  -7   2       22.76       62.65     57.56 o
 -10  -7   2     1216.83      970.90    115.73 o
  -9  -7   2       52.01       25.27     35.33 o
  -8  -7   2     2407.94     2251.35    178.08 o
  -7  -7   2       81.57       41.79     24.27 o
  -6  -7   2     4798.79     4537.83    116.02 o
  -5  -7   2      244.19      228.17     26.96 o
  -4  -7   2     7553.15     7356.02    148.59 o
  -3  -7   2      160.51      183.77     16.55 o
  -2  -7   2     6030.81     5925.91     94.49 o
  -1  -7   2      285.86      312.91     16.96 o
   0  -7   2     8689.25     8554.94    131.41 o
   1  -7   2      581.72      627.71     29.47 o
   2  -7   2     7001.45     6840.98    123.90 o
   3  -7   2      466.99      453.23     30.77 o
   4  -7   2     4792.66     4931.94    171.74 o
   5  -7   2      234.06      384.14     60.75 o
   6  -7   2     2148.48     2216.15    146.57 o
   7  -7   2      260.56      275.56     61.27 o
   8  -7   2     1126.52     1007.29    113.01 o
   9  -7   2      106.73       46.60     52.57 o
  10  -7   2      596.29      585.72    122.92 o
 -12  -6   2        4.39       28.11     64.57 o
 -11  -6   2      862.46      904.62    121.00 o
 -10  -6   2       14.53       -6.92     44.17 o
  -9  -6   2     2524.96     2415.18    207.28 o
  -8  -6   2       81.51      112.78     36.56 o
  -7  -6   2     4201.25     4130.48    120.91 o
  -6  -6   2      169.67      154.49     22.24 o
  -5  -6   2     5341.72     5024.72    109.41 o
  -4  -6   2     1630.03     1755.06     56.06 o
  -3  -6   2     9718.34     9453.21    154.03 o
  -2  -6   2     2099.80     2187.26     50.84 o
  -1  -6   2    18811.57    18990.81    249.66 o
   0  -6   2     2879.85     3082.88     62.67 o
   1  -6   2     9032.68     8990.43    171.11 o
   2  -6   2      225.06      262.95     23.14 o
   3  -6   2     7220.58     7208.90    149.59 o
   4  -6   2      507.44      487.14     39.83 o
   5  -6   2     4281.04     4216.70    192.73 o
   6  -6   2      421.18      472.79     67.59 o
   7  -6   2     2317.26     2383.73    159.82 o
   8  -6   2      141.59      117.64     52.92 o
   9  -6   2      970.55      980.32    117.21 o
  10  -6   2       26.40       57.87     70.74 o
 -12  -5   2      469.95      503.83    112.19 o
 -11  -5   2       11.19       11.23     49.27 o
 -10  -5   2     1182.89     1248.63    112.11 o
  -9  -5   2        1.48      -18.59     25.72 o
  -8  -5   2     1881.26     1918.70    104.09 o
  -7  -5   2       19.64       -0.07     17.23 o
  -6  -5   2     4707.42     4705.04    101.24 o
  -5  -5   2      178.56      207.77     21.05 o
  -4  -5   2     5958.35     5714.39    116.24 o
  -3  -5   2      861.35      930.95     28.69 o
  -2  -5   2    11517.45    11599.86    211.48 o
  -1  -5   2     1415.11     1572.41     48.16 o
   0  -5   2    20302.12    20771.41    314.04 o
   1  -5   2      669.26      750.73     62.78 o
   2  -5   2    13963.87    14057.70    279.43 o
   3  -5   2       45.31       34.65     16.86 o
   4  -5   2     6311.43     6344.16    139.12 o
   5  -5   2      173.89      184.39     49.76 o
   6  -5   2     2870.61     3084.52    152.35 o
   7  -5   2      394.85      297.97     60.53 o
   8  -5   2     1481.26     1347.22    124.50 o
   9  -5   2      169.37      189.13     76.32 o
  10  -5   2      803.57      887.01    150.05 o
 -12  -4   2       15.48       56.21     89.19 o
 -11  -4   2      815.90      693.55     78.24 o
 -10  -4   2        1.48       20.28     31.95 o
  -9  -4   2     2238.53     2551.78    253.67 o
  -8  -4   2      267.55      214.44     38.26 o
  -7  -4   2     3352.10     3244.58    115.94 o
  -6  -4   2      161.58      178.04     22.63 o
  -5  -4   2     7859.60     7620.56    143.10 o
  -4  -4   2      800.23      818.85     34.90 o
  -3  -4   2    11711.89    12098.54    217.19 o
  -2  -4   2     1653.26     1840.73     49.98 o
  -1  -4   2    21940.73    22265.49    456.94 o
   0  -4   2     2916.78     3199.00     65.38 o
   1  -4   2    14731.66    14986.34    288.67 o
   2  -4   2      435.18      431.80     30.25 o
   3  -4   2    12012.63    11899.56    240.25 o
   4  -4   2      516.00      582.77     55.07 o
   5  -4   2     5955.85     5916.77    167.58 o
   6  -4   2      109.92      134.84     36.01 o
   7  -4   2     2693.44     2819.29    148.18 o
   8  -4   2      166.00      304.72     79.28 o
   9  -4   2     1048.74     1209.08    149.52 o
  10  -4   2       56.27       27.08    113.11 o
 -12  -3   2      668.68      844.89    123.37 o
 -11  -3   2       10.94        4.21     39.52 o
 -10  -3   2     1166.78     1079.39     87.18 o
  -9  -3   2       11.16       39.53     28.65 o
  -8  -3   2     1945.88     1934.55    103.25 o
  -7  -3   2       54.37       40.90     22.22 o
  -6  -3   2     6518.09     6167.43    139.45 o
  -5  -3   2     1104.19     1220.08     40.11 o
  -4  -3   2     9284.50     9057.51    178.92 o
  -3  -3   2      242.37      257.22     24.69 o
  -2  -3   2    11262.67    11800.49    224.70 o
  -1  -3   2      722.17      875.00     57.19 o
   0  -3   2    15213.94    15047.12    419.63 o
   1  -3   2      598.97      597.29     40.80 o
   2  -3   2     9251.90     8883.89    206.84 o
   3  -3   2     1133.31     1160.54     80.80 o
   4  -3   2     7274.65     6869.31    196.01 o
   5  -3   2      294.02      339.26     39.65 o
   6  -3   2     4312.01     4023.17    135.69 o
   7  -3   2      235.89      329.15     51.56 o
   8  -3   2     1984.97     1991.77    145.85 o
   9  -3   2      102.05      197.28     64.07 o
  10  -3   2      729.26      647.44    124.60 o
 -12  -2   2        4.61       59.71     55.20 o
 -11  -2   2      957.46      859.72    110.84 o
 -10  -2   2        3.66       -7.28     30.31 o
  -9  -2   2     3234.75     3060.37    153.40 o
  -8  -2   2        9.45       10.33     30.25 o
  -7  -2   2     4099.51     4139.11    146.81 o
  -6  -2   2      150.27      192.35     31.05 o
  -5  -2   2     8991.15     8440.26    193.53 o
  -4  -2   2      826.92      820.84     37.11 o
  -3  -2   2    13023.76    13049.63    269.84 o
  -2  -2   2     1636.58     1615.58     54.61 o
  -1  -2   2    43822.16    44102.41   1537.02 o
   0  -2   2     1434.37     1346.47     60.17 o
   1  -2   2    14099.51    14691.80    311.72 o
   2  -2   2      684.26      656.48     38.52 o
   3  -2   2    10421.51    10181.81    226.25 o
   4  -2   2      888.09      952.33     57.69 o
   5  -2   2     6494.52     6417.52    175.87 o
   6  -2   2      793.09      777.36     60.30 o
   7  -2   2     3787.28     3699.82    147.90 o
   8  -2   2      328.55      294.71     97.06 o
   9  -2   2     1175.44     1134.02    118.52 o
  10  -2   2       61.59       68.91     72.58 o
 -12  -1   2      978.20     1025.46    146.79 o
 -11  -1   2       20.50      -19.72     43.63 o
 -10  -1   2     2252.63     2208.56    176.63 o
  -9  -1   2       77.38       73.14     33.97 o
  -8  -1   2     5383.09     4951.20    181.44 o
  -7  -1   2      139.67      127.65     31.35 o
  -6  -1   2     9100.84     8750.41    262.28 o
  -5  -1   2      402.12      399.62     37.79 o
  -4  -1   2    13816.98    13947.04    379.62 o
  -3  -1   2     1130.53     1187.29     39.77 o
  -2  -1   2     6131.49     6266.60    201.41 o
  -1  -1   2     9611.88    10236.03    368.55 o
   0  -1   2     6270.16     6499.29    231.12 o
   1  -1   2     1281.26     1404.84     53.94 o
   2  -1   2    10276.30    10472.07    227.88 o
   3  -1   2     2569.20     2488.25     92.10 o
   4  -1   2     5900.00     5687.59    152.31 o
   5  -1   2      176.43      151.31     26.00 o
   6  -1   2     2001.31     2002.22    101.47 o
   7  -1   2      169.95      198.44     47.40 o
   8  -1   2     1829.25     1979.47    155.50 o
   9  -1   2       84.49      176.33     75.79 o
  10  -1   2      672.42      365.01    104.60 o
 -12   0   2        0.07       30.96     61.58 o
 -11   0   2      902.04      935.26    121.85 o
 -10   0   2       32.15       90.95     47.29 o
  -9   0   2     3396.89     3538.57    253.40 o
  -8   0   2      981.55      943.02     78.83 o
  -7   0   2     4329.83     4436.77    157.99 o
  -6   0   2      207.08      193.32     28.04 o
  -5   0   2    14657.05    14496.85    434.91 o
  -4   0   2        8.62        2.35      9.48 o
  -3   0   2    14845.28    15681.88    430.07 o
  -2   0   2     1484.88     1480.44     55.14 o
  -1   0   2    12570.75    13613.37    481.88 o
   0   0   2      484.27      497.44     36.90 o
   1   0   2     7568.65     7904.85    281.25 o
   2   0   2      768.44      792.25     38.10 o
   3   0   2    11979.53    11897.14    294.13 o
   4   0   2      955.96     1081.21     60.29 o
   5   0   2     4810.17     4714.09    140.53 o
   6   0   2      502.20      468.64     52.57 o
   7   0   2     3173.98     2994.69    161.83 o
   8   0   2      264.26      200.31     70.10 o
   9   0   2     1169.61     1118.08    247.60 o
  10   0   2      134.39      222.32     85.73 o
 -12   1   2      984.54      891.92    137.97 o
 -11   1   2       21.93       80.58     59.23 o
 -10   1   2     2193.75     2396.90    184.06 o
  -9   1   2       59.74       45.81     38.44 o
  -8   1   2     5300.93     5109.03    227.41 o
  -7   1   2      132.92      112.40     23.87 o
  -6   1   2     9595.41     8995.17    206.19 o
  -5   1   2      370.08      449.62     35.55 o
  -4   1   2    14447.42    14893.53    650.82 o
  -3   1   2      887.87      909.64     36.06 o
  -2   1   2     7742.07     8033.23    256.94 o
  -1   1   2     8981.25    10136.31    367.89 o
   0   1   2     5777.03     6060.00    247.15 o
   1   1   2     1328.40     1522.75     82.69 o
   2   1   2     9916.89     9964.99    286.01 o
   3   1   2     2718.56     2851.51    105.98 o
   4   1   2     5906.01     5621.96    147.97 o
   5   1   2      243.14      270.80     37.78 o
   6   1   2     2416.92     2423.73    120.93 o
   7   1   2      163.84      144.06     46.08 o
   8   1   2     1828.47     1951.70    179.43 o
   9   1   2      103.44       27.36     62.05 o
  10   1   2      624.22      624.86    123.25 o
 -12   2   2        6.38      -15.32     53.80 o
 -11   2   2      998.73     1149.68    135.60 o
 -10   2   2        4.93        5.66     40.52 o
  -9   2   2     3391.11     3376.27    183.08 o
  -8   2   2       15.99       17.60     23.51 o
  -7   2   2     4017.48     3548.55    124.00 o
  -6   2   2       91.48       99.80     18.63 o
  -5   2   2     8906.27     8597.16    193.00 o
  -4   2   2      851.07     1011.76     80.36 o
  -3   2   2    11917.62    12266.96    339.94 o
  -2   2   2     1412.25     1453.94     68.26 o
  -1   2   2    41954.50    42041.90   2497.35 o
   0   2   2     1162.37     1220.34     98.48 o
   2   2   2      542.08      510.53     75.72 o
   3   2   2     9584.37     9345.67    250.01 o
   4   2   2      835.34      817.05     77.06 o
   5   2   2     6484.23     6444.82    207.17 o
   6   2   2      701.36      695.04     64.66 o
   7   2   2     3778.36     3882.97    175.70 o
   8   2   2      341.15      300.07     79.67 o
   9   2   2     1181.32      998.22    140.54 o
  10   2   2       66.28       98.52     77.83 o
 -12   3   2      677.01      650.67    115.77 o
 -11   3   2       14.16       30.29     53.53 o
 -10   3   2     1267.75     1321.06    133.80 o
  -9   3   2       14.50       14.08     27.38 o
  -8   3   2     2157.54     2244.65    108.08 o
  -7   3   2       58.93       55.45     28.97 o
  -6   3   2     6772.19     6334.38    158.40 o
  -5   3   2      953.12     1079.43     59.79 o
  -4   3   2     9273.94     8961.14    256.85 o
  -2   3   2    10094.54    10158.50    554.66 o
   2   3   2     9821.11     9790.12    449.67 o
   3   3   2     1234.02     1404.67     73.22 o
   4   3   2     6838.66     6827.45    194.31 o
   5   3   2      365.43      476.70     48.83 o
   6   3   2     4230.75     4457.39    177.46 o
   7   3   2      197.16      227.61     54.08 o
   8   3   2     2019.72     1894.35    145.19 o
   9   3   2      142.57      237.57     81.01 o
  10   3   2      726.42      782.93    184.42 o
 -12   4   2       15.52       17.55     60.38 o
 -11   4   2      798.93     1051.48    132.40 o
 -10   4   2        0.13      -35.49     35.49 o
  -9   4   2     2288.51     2485.12    141.01 o
  -8   4   2      324.91      401.93     51.32 o
  -7   4   2     3300.89     3310.68    116.42 o
  -6   4   2      178.41      207.58     44.06 o
  -5   4   2     8371.06     8011.86    202.89 o
  -4   4   2      901.04      930.34     49.36 o
   2   4   2      425.59      480.08     44.04 o
   3   4   2    11349.16    11211.73    336.62 o
   4   4   2      636.87      566.25     49.78 o
   5   4   2     5756.37     5802.00    209.47 o
   6   4   2      132.11      169.21     43.33 o
   7   4   2     2725.41     2955.23    164.51 o
   8   4   2      173.24      222.98    100.73 o
   9   4   2     1092.64     1317.43    162.68 o
  10   4   2       48.50       24.69     69.38 o
 -12   5   2      552.90      485.01    105.94 o
 -11   5   2       10.30       74.01     58.62 o
 -10   5   2     1198.26     1512.01    121.34 o
  -9   5   2        6.30       -2.78     28.40 o
  -8   5   2     2123.76     2160.22    107.70 o
  -7   5   2       38.08       49.04     24.05 o
  -6   5   2     4690.87     4605.08    126.98 o
  -5   5   2      241.79      254.68     31.28 o
  -4   5   2     5738.85     5562.71    148.91 o
  -3   5   2      871.53     1040.10    104.52 o
   1   5   2      867.19      838.49     89.66 o
   2   5   2    14000.60    14029.37    489.97 o
   3   5   2      110.98       79.30     23.70 o
   4   5   2     6303.32     5861.59    207.08 o
   5   5   2      204.42      238.26     63.38 o
   6   5   2     2776.59     2855.35    147.50 o
   7   5   2      391.83      558.91     75.55 o
   8   5   2     1381.67     1574.13    133.30 o
   9   5   2      176.69      217.73     71.42 o
  10   5   2      792.22      980.83    149.94 o
 -12   6   2        6.14      -20.08     62.06 o
 -11   6   2      827.01     1054.94    194.56 o
 -10   6   2       14.68       47.10     38.77 o
  -9   6   2     2405.17     2692.99    242.12 o
  -8   6   2      108.25      120.30     33.01 o
  -7   6   2     3991.79     3808.70    132.63 o
  -6   6   2      188.36      187.51     35.75 o
  -5   6   2     4926.08     4640.12    138.17 o
  -4   6   2     1870.81     1935.04     66.39 o
  -3   6   2     9372.81     9286.08    330.48 o
  -2   6   2     2228.66     2319.49     97.98 o
   1   6   2     9410.11     9045.13    258.54 o
   2   6   2      146.96      161.56     29.97 o
   3   6   2     7144.49     7318.30    230.01 o
   4   6   2      511.60      572.89     59.61 o
   5   6   2     4066.52     3869.73    162.56 o
   6   6   2      451.33      445.95     63.81 o
   7   6   2     2314.38     2436.24    159.10 o
   8   6   2      157.48      181.99     70.29 o
   9   6   2      929.19      855.62    135.87 o
  10   6   2       30.46       46.83     77.35 o
 -12   7   2      666.98     1065.18    216.47 o
 -11   7   2       17.97        3.83     51.41 o
 -10   7   2     1206.77     1231.17    119.17 o
  -9   7   2       47.02       27.72     32.53 o
  -8   7   2     2376.61     2532.64    120.36 o
  -7   7   2       64.78       57.22     24.76 o
  -6   7   2     4721.58     4570.23    127.62 o
  -5   7   2      296.57      354.04     58.22 o
  -4   7   2     7795.93     7657.49    193.51 o
  -3   7   2      201.55      225.66     25.63 o
  -2   7   2     6306.87     6023.27    222.38 o
  -1   7   2      375.84      431.09     59.00 o
   0   7   2     9339.34     9006.41    244.00 o
   1   7   2      677.84      748.61     93.34 o
   2   7   2     7551.77     7223.93    219.73 o
   3   7   2      508.90      522.95     55.38 o
   4   7   2     4991.44     4702.08    220.68 o
   5   7   2      238.15      293.95     62.21 o
   6   7   2     2275.07     2533.97    188.60 o
   7   7   2      268.73      303.63    103.82 o
   8   7   2     1096.44     1418.87    178.15 o
   9   7   2      119.20      189.15     84.26 o
  10   7   2      603.05      399.05    186.05 o
 -11   8   2      841.75      939.55    188.50 o
 -10   8   2       25.06        7.43     42.83 o
  -9   8   2     1965.92     1846.93    208.78 o
  -8   8   2       81.79       77.11     36.48 o
  -7   8   2     3891.15     3980.42    207.97 o
  -6   8   2       40.43       63.82     23.39 o
  -5   8   2     6135.63     5861.97    195.99 o
  -4   8   2      279.93      293.96     31.71 o
  -3   8   2     9554.40     9329.77    475.69 o
  -2   8   2      307.17      342.36     60.39 o
  -1   8   2     9763.85     9755.75    436.67 o
   0   8   2      913.52      887.44     47.56 o
   1   8   2     7554.66     7165.15    211.50 o
   2   8   2      789.52      924.58    146.43 o
   3   8   2     7063.51     7101.90    226.38 o
   4   8   2      958.57     1031.35    208.35 o
   5   8   2     3515.20     3403.32    187.33 o
   6   8   2      352.13      411.78     80.80 o
   7   8   2     2140.02     1993.84    279.65 o
   8   8   2      202.96       93.90     66.14 o
   9   8   2      682.33      587.72    174.20 o
 -11   9   2        1.02      -42.92     50.69 o
 -10   9   2     1071.92     1250.87    122.35 o
  -9   9   2       10.15       -8.14     37.35 o
  -8   9   2     2306.08     2327.74    228.61 o
  -7   9   2       29.92       14.62     29.04 o
  -6   9   2     4403.88     4386.48    141.40 o
  -5   9   2      269.21      293.94     38.03 o
  -4   9   2     7928.45     7562.05    239.06 o
  -3   9   2      255.25      327.96     65.04 o
  -2   9   2     7437.64     7421.45    376.74 o
  -1   9   2      263.14      324.35     37.26 o
   0   9   2     7832.10     7610.47    269.67 o
   1   9   2      192.34      253.98     32.18 o
   2   9   2     4513.69     4303.04    152.07 o
   3   9   2      823.93      772.17     71.26 o
   4   9   2     2462.11     2363.17    120.71 o
   5   9   2      396.66      431.69     77.42 o
   6   9   2     1888.44     2089.01    321.23 o
   7   9   2      341.50      357.78    155.85 o
   8   9   2     1053.85     1401.04    161.77 o
   9   9   2      167.83       77.26     76.13 o
 -11  10   2      638.70      648.49    101.59 o
 -10  10   2       10.39       40.61     51.29 o
  -9  10   2     1392.68     1718.67    136.89 o
  -8  10   2       20.66        8.17     34.00 o
  -7  10   2     2515.09     2618.30    127.73 o
  -6  10   2       61.19       94.75     26.80 o
  -5  10   2     3014.24     3075.76    121.55 o
  -4  10   2      106.88       99.57     35.28 o
  -3  10   2     5425.74     5198.17    303.34 o
  -2  10   2      151.54      174.67     48.31 o
  -1  10   2     5961.54     5937.38    213.66 o
   0  10   2      288.69      430.78     89.42 o
   1  10   2     4815.25     4424.62    150.35 o
   2  10   2      592.59      651.83     57.35 o
   3  10   2     3460.04     3195.16    133.75 o
   4  10   2      420.09      419.30     66.31 o
   5  10   2     2977.58     3149.84    183.78 o
   6  10   2      249.45      254.80     84.31 o
   7  10   2     1565.92     1623.53    179.54 o
   8  10   2      130.71       52.67     67.10 o
   9  10   2      526.83      430.04    107.54 o
 -10  11   2      641.11      796.11    133.01 o
  -9  11   2        3.39       84.11     46.40 o
  -8  11   2     1402.81     1607.12    285.40 o
  -7  11   2       42.31       70.98     34.34 o
  -6  11   2     2976.22     3001.81    111.62 o
  -5  11   2      245.46      171.67     38.19 o
  -4  11   2     3888.97     3644.74    351.19 o
  -3  11   2      174.24      127.28     49.24 o
  -2  11   2     3459.88     3669.84    219.73 o
  -1  11   2      310.72      277.79     57.60 o
   0  11   2     2846.67     2675.18    124.48 o
   1  11   2      566.05      546.55     47.17 o
   2  11   2     4221.55     4420.32    200.42 o
   3  11   2      358.03      280.34     46.99 o
   4  11   2     2353.01     2138.45    132.22 o
   5  11   2      195.01      209.12     60.45 o
   6  11   2     1313.29     1399.03    144.22 o
   7  11   2       59.78       88.61     61.09 o
   8  11   2      675.24      671.58    117.87 o
   9  11   2      107.82      207.76     94.77 o
 -10  12   2        3.79        9.95     49.69 o
  -9  12   2      796.98      922.19     98.81 o
  -8  12   2       82.98       42.90     49.76 o
  -7  12   2     1363.56     1722.36    540.26 o
  -6  12   2       12.43      -19.99     29.07 o
  -5  12   2     1898.77     1864.34    132.89 o
  -4  12   2       16.21        7.95     30.46 o
  -3  12   2     2948.03     2735.66    198.36 o
  -2  12   2      356.00      358.62     70.61 o
  -1  12   2     2299.25     2515.47    173.27 o
   0  12   2      445.70      367.17     45.00 o
   1  12   2     3639.75     3406.35    127.81 o
   2  12   2      184.08      201.41     35.92 o
   3  12   2     2826.55     2826.73    163.58 o
   4  12   2      199.11      226.57     50.94 o
   5  12   2     1950.65     1851.23    161.19 o
   6  12   2       90.94       16.59     54.27 o
   7  12   2      865.60     1016.83    133.54 o
   8  12   2       40.43      -27.60     59.09 o
  -9  13   2        7.56        6.88     59.39 o
  -8  13   2      702.44      652.90    108.44 o
  -7  13   2       30.56       47.44     81.53 o
  -6  13   2     1128.24     1214.16    125.79 o
  -5  13   2       48.01       35.86     30.26 o
  -4  13   2     1484.03     1632.84    504.49 o
  -3  13   2      175.86      165.38     55.74 o
  -2  13   2     2498.07     2551.24    183.49 o
  -1  13   2      128.41      127.28     46.45 o
   0  13   2     2202.45     2310.14    154.69 o
   1  13   2       95.23      100.28     33.05 o
   2  13   2     2625.34     2428.72    112.31 o
   3  13   2       60.32       64.10     31.80 o
   4  13   2     1243.08     1201.43     96.75 o
   5  13   2       92.04      117.12     55.55 o
   6  13   2      884.40      920.71    168.63 o
   7  13   2       21.79        2.70     63.47 o
   8  13   2      522.07      450.07    120.55 o
  -9  14   2      382.31      231.16    188.83 o
  -8  14   2       24.58       80.14     61.17 o
  -7  14   2      750.79      805.15    117.30 o
  -6  14   2      116.42       93.99     51.03 o
  -5  14   2     1052.51     1060.68    122.93 o
  -4  14   2      242.54      132.91     39.62 o
  -3  14   2     2104.92     2281.34    181.63 o
  -2  14   2       58.85       49.24     44.13 o
  -1  14   2     2222.76     2429.53    166.77 o
   1  14   2     1687.13     1777.78    145.40 o
   2  14   2       74.40       30.25     37.12 o
   3  14   2      773.46      856.26    129.61 o
   4  14   2       42.04       66.89     59.00 o
   5  14   2     1182.30      986.21    175.60 o
   6  14   2       65.49       80.36     85.01 o
   7  14   2      524.59      476.62    145.86 o
  -8  15   2      515.54      623.45    112.67 o
  -7  15   2       14.87       49.80     62.71 o
  -6  15   2     1070.55      948.33    116.90 o
  -5  15   2      108.04       18.04     43.27 o
  -4  15   2     1517.83     1517.72    242.65 o
  -3  15   2       19.41       -0.16     31.02 o
  -2  15   2     1705.16     1771.28    149.58 o
  -1  15   2       43.02       16.72     39.02 o
   2  15   2     1372.08     1541.37    225.53 o
   3  15   2      108.29      106.31     49.41 o
   4  15   2      931.01      754.87    145.40 o
   5  15   2       47.43      152.83     91.51 o
   6  15   2      520.80      844.99    175.60 o
  -8  16   2       14.14      -36.39     59.24 o
  -7  16   2      719.03      698.88    111.33 o
  -6  16   2        9.29       10.40     67.13 o
  -5  16   2      840.35      919.83    164.68 o
  -4  16   2       59.14       25.44     34.31 o
  -3  16   2     1199.50     1181.84     85.32 o
  -2  16   2      124.51      151.44     60.85 o
   2  16   2       86.49      119.39     66.89 o
   3  16   2      732.35      690.77    133.32 o
   4  16   2        9.11      -11.61     61.32 o
   5  16   2      514.51      578.35    138.43 o
   6  16   2       53.40       86.87     94.77 o
  -7  17   2        0.35       18.38     59.56 o
  -6  17   2      562.80      421.63     93.14 o
  -5  17   2        9.13       -3.87     44.98 o
  -4  17   2      733.79      583.38     82.43 o
  -3  17   2       19.71       24.47     30.46 o
   3  17   2       52.25      127.75     75.26 o
   4  17   2      482.09      788.32    151.90 o
   5  17   2       44.58       -2.79     77.58 o
  -6  18   2        4.88       55.32     61.50 o
  -5  18   2      445.58      497.06     89.63 o
  -4  18   2        1.60       53.73     46.78 o
   4  18   2       31.74       12.54     76.18 o
  -4 -19   3      397.39      470.51     90.81 o
  -3 -19   3       88.79       58.87     56.39 o
  -2 -19   3      331.07      318.35     66.51 o
  -1 -19   3      105.25      104.82     47.51 o
   0 -19   3      429.54      328.57     59.60 o
   1 -19   3       95.74       42.47     56.77 o
   2 -19   3      365.59      177.45    131.00 o
  -6 -18   3      152.07      122.28     66.77 o
  -5 -18   3      294.97      191.86     67.66 o
  -4 -18   3      244.54      182.14     64.37 o
  -3 -18   3      531.53      520.36     90.18 o
  -2 -18   3      114.85      204.14     49.99 o
  -1 -18   3      530.28      642.96     68.00 o
   0 -18   3      134.52      109.02     42.17 o
   1 -18   3      523.97      558.52    103.61 o
   2 -18   3      126.32       46.95     48.31 o
   3 -18   3      376.14      501.19    112.47 o
  -7 -17   3      188.92      229.86     59.35 o
  -6 -17   3      346.13      394.22     64.15 o
  -5 -17   3      177.68      163.37     65.76 o
  -4 -17   3      528.96      534.42     76.66 o
  -3 -17   3      234.37      194.88     49.24 o
  -2 -17   3      474.05      537.00     78.73 o
  -1 -17   3      192.40      123.93     36.85 o
   0 -17   3      740.64      701.17     64.05 o
   1 -17   3      187.89      208.93     53.53 o
   2 -17   3      618.70      556.85     72.80 o
   3 -17   3      143.42       81.60     56.29 o
   4 -17   3      387.49      556.98    185.35 o
  -8 -16   3      194.60      197.49     56.89 o
  -7 -16   3      457.95      447.18     77.00 o
  -6 -16   3      175.55      191.50     45.88 o
  -5 -16   3      658.11      715.71     66.48 o
  -4 -16   3      366.81      466.66     51.63 o
  -3 -16   3     1007.02      902.72     71.29 o
  -2 -16   3      299.45      328.32     49.03 o
  -1 -16   3      845.08      816.54     63.28 o
   0 -16   3      265.34      304.92     44.64 o
   1 -16   3      812.14      910.94     76.95 o
   2 -16   3      108.95       67.85     37.82 o
   3 -16   3      539.43      692.63    114.05 o
   4 -16   3      110.15      140.76     58.53 o
   5 -16   3      483.41      534.65    111.01 o
  -9 -15   3      201.50      185.81    114.74 o
  -8 -15   3      605.41      650.55     72.33 o
  -7 -15   3      305.32      243.57     52.42 o
  -6 -15   3      811.38      839.47     72.83 o
  -5 -15   3      177.98      220.09     39.61 o
  -4 -15   3      966.51      941.51     62.06 o
  -3 -15   3      386.35      369.71     40.92 o
  -2 -15   3     1273.46     1113.16     89.90 o
  -1 -15   3      302.95      328.32     43.37 o
   0 -15   3     1213.62     1221.68     74.67 o
   1 -15   3      266.87      246.74     40.70 o
   2 -15   3      698.04      610.37     62.93 o
   3 -15   3      167.60      183.21     73.99 o
   4 -15   3      622.40      564.02     79.76 o
   5 -15   3       67.73      103.40     55.64 o
   6 -15   3      314.01      463.14    143.08 o
  -9 -14   3      488.54      484.14     81.82 o
  -8 -14   3      232.55      201.14     47.50 o
  -7 -14   3      807.42      785.52     72.64 o
  -6 -14   3      374.13      396.38     53.55 o
  -5 -14   3      837.80      818.91     58.86 o
  -4 -14   3      634.92      662.77     51.37 o
  -3 -14   3     1725.49     1733.88     70.98 o
  -2 -14   3      502.09      448.87     37.13 o
  -1 -14   3     1312.18     1318.56     63.25 o
   0 -14   3      492.61      552.06     45.39 o
   1 -14   3     1459.05     1425.78     78.89 o
   2 -14   3      465.17      403.02     45.02 o
   3 -14   3      832.59      867.07     70.01 o
   4 -14   3      270.21      219.56     51.72 o
   5 -14   3      900.14      872.37     97.75 o
   6 -14   3       95.99       43.75     69.96 o
 -10 -13   3      378.12      449.21    134.25 o
  -9 -13   3      249.78      171.98     59.69 o
  -8 -13   3      752.97      894.17     76.50 o
  -7 -13   3      506.47      474.99     56.49 o
  -6 -13   3     1274.15     1479.85     91.01 o
  -5 -13   3      686.00      567.65     51.63 o
  -4 -13   3     1545.73     1524.13     75.46 o
  -3 -13   3      750.74      796.61     51.59 o
  -2 -13   3     1853.56     1811.84     63.51 o
  -1 -13   3      602.86      578.80     36.65 o
   0 -13   3     2025.98     1932.66     74.75 o
   1 -13   3      566.76      591.80     50.33 o
   2 -13   3     1860.74     1901.43     88.68 o
   3 -13   3      454.65      392.18     48.43 o
   4 -13   3     1305.91     1360.25     97.95 o
   5 -13   3      267.30      208.99     66.56 o
   6 -13   3      601.47      449.59    107.60 o
   7 -13   3      197.72      346.08    137.04 o
 -10 -12   3      220.45      294.98    116.60 o
  -9 -12   3      527.90      583.71    164.91 o
  -8 -12   3      295.10      305.16     49.82 o
  -7 -12   3      943.90      940.00     87.31 o
  -6 -12   3      682.96      706.35     77.94 o
  -5 -12   3     1663.07     1624.05     77.15 o
  -4 -12   3      873.07      855.45     54.08 o
  -3 -12   3     2853.51     2912.17     88.80 o
  -2 -12   3      652.98      613.11     36.85 o
  -1 -12   3     1946.13     1818.58     61.08 o
   0 -12   3      865.50      835.17     41.85 o
   1 -12   3     3356.61     3433.66     88.10 o
   2 -12   3      845.90      863.76     50.77 o
   3 -12   3     1671.76     1783.60     81.96 o
   4 -12   3      559.39      588.31     59.46 o
   5 -12   3     1325.03     1470.21    106.72 o
   6 -12   3      297.63      345.04     70.68 o
   7 -12   3      596.86      524.55    119.25 o
 -11 -11   3      185.86      398.57    129.14 o
 -10 -11   3      327.72      360.02    115.67 o
  -9 -11   3      366.10      427.44     84.70 o
  -8 -11   3      855.92      906.45     73.84 o
  -7 -11   3      701.08      762.88     62.13 o
  -6 -11   3     1775.94     1817.24     83.03 o
  -5 -11   3      932.33      895.80     56.25 o
  -4 -11   3     2879.29     2949.90    104.98 o
  -3 -11   3     1424.11     1448.41     53.74 o
  -2 -11   3     3112.74     2987.27     74.29 o
  -1 -11   3     1858.58     1795.19     81.48 o
   0 -11   3     3591.14     3465.73     75.18 o
   1 -11   3     1455.74     1433.14     52.77 o
   2 -11   3     2861.47     2950.11     98.98 o
   3 -11   3      880.54      888.63     64.99 o
   4 -11   3     1926.18     1980.28    105.46 o
   5 -11   3      380.91      257.90     62.56 o
   6 -11   3     1097.67     1245.49    118.79 o
   7 -11   3      222.49      162.65     73.15 o
   8 -11   3      638.53      784.18    126.71 o
 -11 -10   3      362.24      522.14    144.47 o
 -10 -10   3      293.66      475.22    131.46 o
  -9 -10   3      829.56      829.38    175.83 o
  -8 -10   3      468.03      551.55     60.34 o
  -7 -10   3     1583.14     1523.96     83.03 o
  -6 -10   3      780.35      884.87     55.82 o
  -5 -10   3     2526.90     2536.07     86.88 o
  -4 -10   3     1466.20     1462.50     62.27 o
  -3 -10   3     3776.48     3872.03     99.55 o
  -2 -10   3     1740.37     1679.83     56.51 o
  -1 -10   3     3659.34     3616.60     73.49 o
   0 -10   3     1435.63     1428.88     47.48 o
   1 -10   3     3006.49     2983.04    104.20 o
   2 -10   3     1091.65     1084.69     50.71 o
   3 -10   3     2374.88     2417.95     96.18 o
   4 -10   3      761.60      859.90     68.23 o
   5 -10   3     2046.56     2058.77    145.33 o
   6 -10   3      299.66      223.14     62.28 o
   7 -10   3      939.96      992.38    134.54 o
   8 -10   3      175.32      173.90     67.50 o
 -11  -9   3      327.68      527.56     95.48 o
 -10  -9   3      678.63      611.86     93.37 o
  -9  -9   3      623.14      563.84     63.45 o
  -8  -9   3     1441.35     1438.87     92.70 o
  -7  -9   3     1038.53     1151.17     72.88 o
  -6  -9   3     2787.25     2834.55     83.96 o
  -5  -9   3      729.18      769.95     48.29 o
  -4  -9   3     5235.90     5136.64    113.90 o
  -3  -9   3     1646.32     1649.51     53.78 o
  -2  -9   3     4711.65     4637.88     80.90 o
  -1  -9   3     3233.18     3051.34     63.51 o
   0  -9   3     4634.41     4513.00     85.00 o
   1  -9   3     1387.39     1421.28     50.90 o
   2  -9   3     2732.73     2704.17     69.85 o
   3  -9   3      310.18      319.51     38.87 o
   4  -9   3     1945.18     2038.29    103.14 o
   5  -9   3      379.36      333.26     68.50 o
   6  -9   3     1788.01     1749.58    249.06 o
   7  -9   3      183.30      213.74     64.55 o
   8  -9   3      767.02      920.19    115.69 o
   9  -9   3       74.83       97.89     78.22 o
 -12  -8   3      314.26      239.30    127.98 o
 -11  -8   3      775.85      797.08    109.02 o
 -10  -8   3      472.06      542.54     74.79 o
  -9  -8   3     1443.47     1386.18    131.61 o
  -8  -8   3      869.75      923.79     68.03 o
  -7  -8   3     2523.06     2700.10    121.67 o
  -6  -8   3     1219.79     1245.34     59.08 o
  -5  -8   3     4820.60     4923.70    112.74 o
  -4  -8   3     1710.22     1757.21     59.48 o
  -3  -8   3     4888.35     4724.23     88.92 o
  -2  -8   3      879.68      871.73     31.27 o
  -1  -8   3     6792.01     6654.39    111.28 o
   0  -8   3     1080.51     1119.48     50.21 o
   1  -8   3     5209.56     5217.81     98.60 o
   2  -8   3      533.66      588.37     33.69 o
   3  -8   3     4475.39     4558.21    126.51 o
   4  -8   3      635.41      686.13     75.67 o
   5  -8   3     1974.07     2269.68    201.26 o
   6  -8   3      291.13      344.84     66.26 o
   7  -8   3     1120.47     1259.42    122.67 o
   8  -8   3      155.25      112.11     59.50 o
   9  -8   3      410.47      329.89     85.60 o
 -12  -7   3      415.61      407.38     92.18 o
 -11  -7   3      369.37      424.50     82.40 o
 -10  -7   3     1064.87     1127.59    102.45 o
  -9  -7   3      829.24     1012.67     88.90 o
  -8  -7   3     2713.61     2616.26    128.06 o
  -7  -7   3     1777.21     1726.30     72.96 o
  -6  -7   3     3975.31     3895.25     98.01 o
  -5  -7   3     3284.47     3205.34     76.40 o
  -4  -7   3     5631.79     5661.23    105.59 o
  -3  -7   3     2367.42     2400.59     57.14 o
  -2  -7   3     5084.29     5087.22     88.91 o
  -1  -7   3     2456.95     2438.62     51.24 o
   0  -7   3     6248.13     6179.42    102.25 o
   1  -7   3     1608.65     1642.00     49.91 o
   2  -7   3     5884.37     5857.67    111.83 o
   3  -7   3      743.98      862.33     53.70 o
   4  -7   3     3110.93     3176.90    129.18 o
   5  -7   3      596.08      518.20     70.49 o
   6  -7   3     1851.28     2025.02    190.98 o
   7  -7   3      292.16      216.17     62.30 o
   8  -7   3      926.55      707.94    129.37 o
   9  -7   3      112.23      147.92     68.40 o
 -12  -6   3      268.65      326.62    157.48 o
 -11  -6   3      760.72      668.51     87.40 o
 -10  -6   3      624.02      603.75     75.39 o
  -9  -6   3     1697.07     1612.54    113.21 o
  -8  -6   3     1043.35     1002.77     82.11 o
  -7  -6   3     3102.58     2970.25     97.49 o
  -6  -6   3     2197.58     2269.12     69.20 o
  -5  -6   3     4656.05     4688.89    102.07 o
  -4  -6   3     3505.61     3524.54     78.21 o
  -3  -6   3     8911.36     9060.63    153.91 o
  -2  -6   3     1985.72     1989.63     44.67 o
  -1  -6   3    14076.05    14554.02    217.47 o
   0  -6   3     1133.30     1222.87     49.27 o
   1  -6   3     7825.88     7661.44    152.94 o
   2  -6   3     3693.10     3618.48     87.87 o
   3  -6   3     7046.41     6945.08    182.52 o
   4  -6   3      906.71      999.61     85.48 o
   5  -6   3     2777.97     2923.21    157.33 o
   6  -6   3      184.87      264.65     58.79 o
   7  -6   3     1344.78     1075.43    112.29 o
   8  -6   3      129.19       60.08     68.03 o
   9  -6   3      792.46     1134.05    128.41 o
 -12  -5   3      366.89      308.91     74.81 o
 -11  -5   3      384.90      410.25     71.15 o
 -10  -5   3     1249.88     1118.31    101.98 o
  -9  -5   3     1411.63     1255.99     87.19 o
  -8  -5   3     2665.96     2586.36    109.97 o
  -7  -5   3     1872.30     1831.56     70.29 o
  -6  -5   3     5684.88     5495.74    122.40 o
  -5  -5   3     3378.18     3272.58     80.79 o
  -4  -5   3     8274.73     8104.40    159.23 o
  -3  -5   3     3229.59     3183.39     74.33 o
  -2  -5   3    13282.92    13741.85    215.02 o
  -1  -5   3     6407.81     6647.86    120.82 o
   0  -5   3    10135.12    10502.50    197.37 o
   1  -5   3     3336.12     3396.76     89.69 o
   2  -5   3     7463.29     7546.32    167.78 o
   3  -5   3     1431.01     1526.28     93.96 o
   4  -5   3     3763.87     3631.65    118.73 o
   5  -5   3      700.80      759.82     69.34 o
   6  -5   3     2263.64     2363.40    153.97 o
   7  -5   3      263.03      278.31     62.01 o
   8  -5   3     1214.26     1332.05    131.34 o
   9  -5   3      129.44       57.53     69.41 o
 -12  -4   3      164.53      142.96     61.13 o
 -11  -4   3      739.50      711.44     76.46 o
 -10  -4   3      490.34      546.64     62.49 o
  -9  -4   3     1553.95     1745.59    101.74 o
  -8  -4   3      893.54      947.65     71.68 o
  -7  -4   3     3565.90     3369.00     93.95 o
  -6  -4   3     2670.51     2549.68     82.67 o
  -5  -4   3     6089.29     5847.02    117.56 o
  -4  -4   3     3897.11     3763.74     85.31 o
  -3  -4   3     7399.18     7520.52    144.43 o
  -2  -4   3     5856.78     6044.60    126.49 o
  -1  -4   3    11939.22    11951.91    215.93 o
   0  -4   3     1748.04     1820.29     56.73 o
   1  -4   3    10698.51    10899.50    223.53 o
   2  -4   3     3817.61     3958.58    115.27 o
   3  -4   3     8815.72     8555.91    235.10 o
   4  -4   3     1581.80     1658.77     87.63 o
   5  -4   3     3968.04     3862.64    132.99 o
   6  -4   3      754.23      717.15     86.11 o
   7  -4   3     1967.25     1758.42    187.20 o
   8  -4   3      194.16      279.16     68.26 o
   9  -4   3      805.43      859.95    140.14 o
  10  -4   3      102.28      108.44     84.94 o
 -12  -3   3      518.33      695.01     96.87 o
 -11  -3   3      317.68      462.19     64.97 o
 -10  -3   3     1329.01     1279.46     91.60 o
  -9  -3   3     1801.53     1687.05    100.44 o
  -8  -3   3     2352.98     2139.21     98.16 o
  -7  -3   3     2346.90     2341.75    117.06 o
  -6  -3   3     4487.79     4353.00    112.04 o
  -5  -3   3     2307.51     2294.13     55.27 o
  -4  -3   3     4520.62     4417.43     89.16 o
  -3  -3   3     3491.24     3538.13     85.36 o
  -2  -3   3    13467.61    13792.22    242.40 o
  -1  -3   3     7290.45     7741.49    145.99 o
   0  -3   3    11118.59    11010.11    244.07 o
   1  -3   3     2969.05     3101.02     93.00 o
   2  -3   3     8337.85     8187.54    199.43 o
   3  -3   3     1977.46     1935.33     76.73 o
   4  -3   3     5406.54     5353.65    157.38 o
   5  -3   3     1350.63     1174.72     77.76 o
   6  -3   3     2886.42     2946.59    131.90 o
   7  -3   3      604.10      560.72    101.11 o
   8  -3   3     1149.92     1252.08    125.73 o
   9  -3   3      164.94      179.58     78.80 o
  10  -3   3      505.64      616.91    186.74 o
 -12  -2   3      215.72      122.31     64.68 o
 -11  -2   3      885.77      624.09     82.24 o
 -10  -2   3      710.28      625.23     68.73 o
  -9  -2   3     2523.25     2337.19    114.74 o
  -8  -2   3      709.37      756.54     73.62 o
  -7  -2   3     3516.49     3399.59    147.38 o
  -6  -2   3     1312.67     1271.53     53.88 o
  -5  -2   3     7450.97     7244.55    143.60 o
  -4  -2   3     1733.03     1728.78     46.97 o
  -3  -2   3     8262.28     8490.58    159.02 o
  -2  -2   3     4108.44     4186.78     92.50 o
  -1  -2   3    14301.98    14622.02    272.89 o
   0  -2   3     1482.04     1422.26     53.05 o
   1  -2   3     5687.60     5568.47    147.40 o
   2  -2   3     1557.88     1444.33     66.02 o
   3  -2   3     7025.57     6821.63    155.93 o
   4  -2   3     1279.21     1327.83     76.61 o
   5  -2   3     3283.40     3032.75    114.26 o
   6  -2   3      495.69      452.79     58.70 o
   7  -2   3     2077.10     2137.01    190.62 o
   8  -2   3      313.05      416.81     94.49 o
   9  -2   3      581.53      640.95    100.83 o
  10  -2   3      186.72      247.65    144.94 o
 -13  -1   3      211.26      216.33     81.13 o
 -12  -1   3      621.52      591.82     88.14 o
 -11  -1   3      371.64      270.03     62.82 o
 -10  -1   3     1422.45     1424.88    216.47 o
  -9  -1   3      923.80      988.70     85.08 o
  -8  -1   3     2443.11     2333.10    136.49 o
  -7  -1   3     2037.07     1983.50    137.62 o
  -6  -1   3     5816.57     5533.58    147.54 o
  -5  -1   3     2652.56     2537.04     86.46 o
  -4  -1   3     6316.50     6366.23    150.00 o
  -3  -1   3     3320.94     3387.24     86.42 o
  -2  -1   3     9874.14    10561.52    276.94 o
  -1  -1   3     6509.74     6892.18    178.94 o
   0  -1   3     7391.03     7596.53    173.97 o
   1  -1   3     3161.10     3154.49     91.64 o
   2  -1   3     8021.84     8131.63    184.79 o
   3  -1   3      806.79      784.89     47.19 o
   4  -1   3     4510.74     4494.32    124.02 o
   5  -1   3      770.10      787.15     62.38 o
   6  -1   3     2642.52     2663.92    125.45 o
   7  -1   3      475.65      588.04     81.03 o
   8  -1   3     1297.46     1438.93    132.86 o
   9  -1   3      103.64      190.43     88.03 o
  10  -1   3      468.81      432.83    121.43 o
 -13   0   3      373.29      270.71     88.00 o
 -12   0   3      424.02      438.65     94.03 o
 -11   0   3      743.15      645.22     99.32 o
 -10   0   3      523.14      564.10     84.19 o
  -9   0   3     2212.96     1975.29    282.21 o
  -8   0   3       99.30       40.70     24.79 o
  -7   0   3     2905.56     2663.44     78.40 o
  -6   0   3     1208.34     1012.45     58.42 o
  -5   0   3    13961.48    14260.34    340.81 o
  -4   0   3     1985.88     2046.46     74.81 o
  -3   0   3     8383.12     8579.82    214.66 o
  -2   0   3     1210.18     1220.75     45.04 o
  -1   0   3     5807.41     6161.16    348.40 o
   0   0   3     4498.92     4621.02    129.22 o
   1   0   3     4420.13     4185.87    109.38 o
   2   0   3     1401.67     1432.87     53.01 o
   3   0   3     4662.45     4267.64    114.62 o
   4   0   3     1261.46     1323.47     78.67 o
   5   0   3     1402.59     1390.63     75.37 o
   6   0   3      282.92      245.29     46.97 o
   7   0   3     2248.74     2271.26    157.75 o
   8   0   3      148.36      231.43     76.64 o
   9   0   3      694.71      908.45    142.46 o
  10   0   3      170.66      124.53     98.25 o
 -13   1   3      228.76      251.71     86.24 o
 -12   1   3      613.08      596.06    106.14 o
 -11   1   3      400.20      439.40     85.91 o
 -10   1   3     1406.23     1484.74    137.58 o
  -9   1   3     1068.41     1224.67    115.00 o
  -8   1   3     2390.01     2413.86    118.69 o
  -7   1   3     2048.02     1942.59     64.79 o
  -6   1   3     5945.51     5495.28    138.19 o
  -5   1   3     2339.29     2255.54     78.23 o
  -4   1   3     6677.88     6698.28    234.10 o
  -3   1   3     3477.77     3623.65    135.28 o
  -2   1   3    12013.84    12595.19    316.36 o
  -1   1   3     7123.92     7792.61    406.01 o
   0   1   3     7780.56     7545.36    285.68 o
   1   1   3     3457.81     3399.76    102.89 o
   2   1   3     6992.59     7283.40    161.13 o
   3   1   3      789.61      737.62     57.21 o
   4   1   3     4318.04     4322.47    130.05 o
   5   1   3      662.63      695.62     65.14 o
   6   1   3     2721.70     2669.83    140.61 o
   7   1   3      440.27      419.24     88.69 o
   8   1   3     1339.13     1491.49    167.90 o
   9   1   3      113.80       65.60    175.83 o
  10   1   3      488.95      339.06    109.74 o
 -12   2   3      198.06      217.94     74.61 o
 -11   2   3      821.32      935.83    219.26 o
 -10   2   3      715.14      777.08    166.30 o
  -9   2   3     2374.32     2655.91    151.98 o
  -8   2   3      523.60      467.20     49.78 o
  -7   2   3     3326.20     3090.32     98.24 o
  -6   2   3     1359.31     1306.26     70.47 o
  -5   2   3     7619.23     7627.64    170.93 o
  -4   2   3     1690.94     1494.63     63.97 o
  -3   2   3     8146.13     8425.96    292.40 o
  -1   2   3    12785.44    12154.15    729.79 o
   1   2   3     5389.42     5068.44    209.54 o
   2   2   3     1870.26     1878.74     64.80 o
   3   2   3     6466.29     6345.16    166.37 o
   4   2   3     1306.14     1350.04     83.90 o
   5   2   3     3792.68     3529.73    131.86 o
   6   2   3      626.48      584.80     76.33 o
   7   2   3     2411.14     2786.72    199.07 o
   8   2   3      307.49      380.84     93.96 o
   9   2   3      708.93      611.03    123.48 o
  10   2   3      218.80      193.08    153.30 o
 -12   3   3      536.38      450.79     95.20 o
 -11   3   3      392.31      357.78     81.34 o
 -10   3   3     1305.48     1230.10    187.21 o
  -9   3   3     1867.05     2084.54    141.81 o
  -8   3   3     2098.88     2197.44    101.02 o
  -7   3   3     2555.36     2342.62     81.41 o
  -6   3   3     4571.51     4324.45    131.46 o
  -5   3   3     2462.74     2320.70     80.10 o
  -4   3   3     4746.33     4662.59    109.84 o
  -3   3   3     3859.37     3933.44    141.20 o
  -2   3   3    12936.74    13151.51    694.48 o
   1   3   3     2986.30     3140.55    120.25 o
   2   3   3     8780.04     8343.96    221.99 o
   3   3   3     1905.94     1887.43     95.87 o
   4   3   3     5717.11     5479.14    172.28 o
   5   3   3     1478.18     1410.79    293.00 o
   6   3   3     3013.17     3116.00    161.38 o
   7   3   3      686.67      633.61     85.23 o
   8   3   3     1183.96     1363.89    185.58 o
   9   3   3      170.30      127.01     79.03 o
  10   3   3      488.93      331.06    108.40 o
 -12   4   3      185.12      208.41     72.93 o
 -11   4   3      701.60      578.20     95.81 o
 -10   4   3      507.38      561.90     85.69 o
  -9   4   3     1659.01     1664.39    102.58 o
  -8   4   3      697.22      666.56     53.93 o
  -7   4   3     3442.37     3423.29    105.67 o
  -6   4   3     2831.72     2603.72     92.26 o
  -5   4   3     6456.01     6375.97    166.88 o
  -4   4   3     3733.15     3883.34    115.26 o
  -3   4   3     7338.94     7365.45    216.21 o
  -2   4   3     5763.71     5892.66    333.54 o
   1   4   3    11463.52    10952.18    398.25 o
   2   4   3     4010.83     3940.97    132.69 o
   3   4   3     9041.66     8743.75    236.79 o
   4   4   3     1646.67     1652.61    151.26 o
   5   4   3     4079.83     3911.20    251.22 o
   6   4   3      855.15      878.15    110.30 o
   7   4   3     2112.53     2055.38    150.73 o
   8   4   3      180.71      172.96     62.69 o
   9   4   3      879.68      992.42    147.35 o
  10   4   3      132.62      108.58     90.94 o
 -12   5   3      406.65      510.04    101.90 o
 -11   5   3      375.64      411.14     88.20 o
 -10   5   3     1327.91     1373.82     99.77 o
  -9   5   3     1320.51     1546.91     98.78 o
  -8   5   3     2990.21     2955.41    101.18 o
  -7   5   3     1986.29     1940.49     84.65 o
  -6   5   3     5555.69     5834.23    163.97 o
  -5   5   3     3259.68     3325.65    107.88 o
  -4   5   3     8055.89     8156.33    203.52 o
  -3   5   3     3105.29     3195.64    107.66 o
  -2   5   3    13508.22    13694.10    668.93 o
  -1   5   3     5553.28     5990.67    341.90 o
   0   5   3    10341.65    10216.06    370.96 o
   1   5   3     3433.77     3469.78    158.57 o
   2   5   3     7591.29     7560.09    241.04 o
   3   5   3     1465.65     1329.02     93.58 o
   4   5   3     3930.88     3593.27    151.78 o
   5   5   3      702.82      746.76     95.97 o
   6   5   3     2197.68     2181.45    146.78 o
   7   5   3      321.65      385.56     69.89 o
   8   5   3     1164.11     1521.77    204.33 o
   9   5   3      149.07      136.71     87.10 o
 -12   6   3      268.15      152.14     91.05 o
 -11   6   3      705.66      874.24     87.25 o
 -10   6   3      628.54      630.08     68.92 o
  -9   6   3     1784.83     1759.93    106.27 o
  -8   6   3      927.73     1018.65     66.57 o
  -7   6   3     3136.76     2952.19     97.82 o
  -6   6   3     2007.67     2006.41     84.80 o
  -5   6   3     5225.09     5147.76    142.44 o
  -4   6   3     3316.66     3392.65    117.64 o
  -3   6   3     9350.58     9323.09    228.76 o
  -2   6   3     2024.79     2127.58    143.54 o
  -1   6   3    14704.02    14532.30    494.20 o
   0   6   3     1053.87     1108.22     99.18 o
   1   6   3     7704.53     7386.97    300.09 o
   2   6   3     3856.67     3494.49    153.01 o
   3   6   3     7056.74     6552.07    226.11 o
   4   6   3      857.62      866.36     79.80 o
   5   6   3     2597.65     2724.40    159.66 o
   6   6   3      180.76       78.68     95.00 o
   7   6   3     1357.67     1311.84    149.28 o
   8   6   3      126.81      139.72     74.56 o
   9   6   3      798.68      749.73    140.43 o
 -12   7   3      502.36      575.56    156.08 o
 -11   7   3      353.00      405.43     77.79 o
 -10   7   3     1079.32     1220.77    148.15 o
  -9   7   3      753.24      656.32     79.32 o
  -8   7   3     2807.58     2802.93    102.47 o
  -7   7   3     1716.12     1802.29     82.07 o
  -6   7   3     3871.74     3992.32    127.02 o
  -5   7   3     2820.06     2831.49    128.60 o
  -4   7   3     5865.21     5930.03    179.41 o
  -3   7   3     2334.42     2468.33     76.50 o
  -2   7   3     5040.93     4504.18    198.82 o
  -1   7   3     2374.06     2277.17    110.86 o
   0   7   3     6166.97     5898.70    235.49 o
   1   7   3     1612.06     1655.12     98.31 o
   2   7   3     5605.85     5643.36    243.75 o
   3   7   3      693.78      754.73     90.58 o
   4   7   3     3030.66     3219.75    178.67 o
   5   7   3      663.03      703.16    133.32 o
   6   7   3     1838.07     1660.46    162.84 o
   7   7   3      314.92      216.55     75.84 o
   8   7   3      856.63     1001.51    144.34 o
   9   7   3      105.27      123.48     81.22 o
 -12   8   3      289.99      396.92     87.31 o
 -11   8   3      737.32      884.10    107.94 o
 -10   8   3      490.80      489.57     76.23 o
  -9   8   3     1503.21     1900.90    271.33 o
  -8   8   3      949.51      929.85     74.76 o
  -7   8   3     2670.76     2403.09    100.77 o
  -6   8   3     1342.74     1193.23     77.15 o
  -5   8   3     4982.79     4766.75    164.60 o
  -4   8   3     1694.70     1744.53     88.51 o
  -3   8   3     4799.14     4731.00    324.01 o
  -2   8   3     1040.12      964.35    113.58 o
  -1   8   3     7591.43     7430.74    370.93 o
   0   8   3      662.74      720.02     92.68 o
   1   8   3     5498.50     5281.19    216.27 o
   2   8   3      611.64      577.35     76.42 o
   3   8   3     4822.88     4755.96    218.92 o
   4   8   3      584.14      550.86     83.10 o
   5   8   3     2067.18     1937.41    204.40 o
   6   8   3      321.94      369.80     84.83 o
   7   8   3     1108.78      840.03    254.57 o
   8   8   3      143.47      149.80    105.45 o
   9   8   3      407.52      319.17    105.80 o
 -11   9   3      308.25      231.02     67.32 o
 -10   9   3      714.50      830.82     95.86 o
  -9   9   3      667.79      718.47     84.62 o
  -8   9   3     1527.68     1667.92    100.40 o
  -7   9   3     1157.40     1100.15     75.54 o
  -6   9   3     2424.14     2445.64    111.26 o
  -5   9   3      797.23      880.29     63.17 o
  -4   9   3     4904.49     4843.57    192.54 o
  -3   9   3     1698.57     1719.36     95.93 o
  -2   9   3     4776.46     4824.02    238.31 o
  -1   9   3     3200.81     3041.30    135.49 o
   0   9   3     4761.74     4657.60    190.00 o
   1   9   3     1535.35     1479.07    106.74 o
   2   9   3     2698.17     2601.73    298.00 o
   3   9   3      406.53      488.07     73.36 o
   4   9   3     2009.30     2193.14    167.03 o
   5   9   3      410.17      437.53     82.21 o
   6   9   3     1867.02     2187.04    188.00 o
   7   9   3      171.68      225.17     77.45 o
   8   9   3      744.31      800.26    131.22 o
   9   9   3       80.14      128.37     85.18 o
 -11  10   3      330.69      348.43     78.51 o
 -10  10   3      309.45      328.75     70.05 o
  -9  10   3      792.85      855.49     92.01 o
  -8  10   3      475.13      476.26     64.70 o
  -7  10   3     1618.85     1929.09    161.12 o
  -6  10   3      997.61     1150.99    156.54 o
  -5  10   3     2579.84     2685.61    106.28 o
  -4  10   3     1579.66     1563.63    163.05 o
  -3  10   3     3737.63     3618.28    234.59 o
  -2  10   3     1985.18     2022.66     92.21 o
  -1  10   3     3856.23     3697.88    167.47 o
   0  10   3     1264.90     1133.41    115.67 o
   1  10   3     3379.24     3373.43    151.52 o
   2  10   3     1330.91     1432.64    113.36 o
   3  10   3     2799.30     2559.12    148.80 o
   4  10   3      690.58      877.35    182.10 o
   5  10   3     2159.30     2085.90    175.20 o
   6  10   3      333.33      404.58     89.43 o
   7  10   3      984.26     1173.35    248.76 o
   8  10   3      155.81      112.99     75.32 o
 -11  11   3      195.61      260.32     74.05 o
 -10  11   3      353.94      435.16     76.47 o
  -9  11   3      305.55      349.02     63.96 o
  -8  11   3      931.89      950.45    114.86 o
  -7  11   3      672.52      786.89     65.25 o
  -6  11   3     1987.74     1891.11    154.02 o
  -5  11   3     1056.57      927.78     99.41 o
  -4  11   3     3327.14     3519.33    230.41 o
  -3  11   3     1426.11     1502.31    154.69 o
  -2  11   3     3025.35     3064.09    202.07 o
  -1  11   3     1869.97     1845.53    124.50 o
   0  11   3     3520.88     3321.91    164.68 o
   1  11   3     1383.03     1418.55    105.92 o
   2  11   3     2983.37     3047.03    155.43 o
   3  11   3      712.01      685.48     88.57 o
   4  11   3     1864.67     1866.85    359.55 o
   5  11   3      370.98      453.76     85.97 o
   6  11   3     1123.68     1124.40    139.18 o
   7  11   3      199.34      337.53     91.20 o
   8  11   3      627.93      822.20    220.42 o
 -10  12   3      217.78      302.70     68.86 o
  -9  12   3      524.23      638.42    128.44 o
  -8  12   3      218.74      205.15     71.50 o
  -7  12   3      933.14      971.10     94.04 o
  -6  12   3      624.66      567.86     87.44 o
  -5  12   3     1842.78     1686.61    138.05 o
  -4  12   3      702.35      786.46    120.78 o
  -3  12   3     2967.84     2863.87    209.51 o
  -2  12   3      628.98      621.55     96.62 o
  -1  12   3     2185.64     2166.14    153.76 o
   0  12   3      808.97      845.67     76.69 o
   1  12   3     3530.97     3524.69    175.36 o
   2  12   3      914.04     1042.03     96.84 o
   3  12   3     1740.24     1847.46    144.53 o
   4  12   3      515.29      502.70     84.95 o
   5  12   3     1311.20     1485.11    150.93 o
   6  12   3      304.87      431.29     93.17 o
   7  12   3      657.90      809.05    170.49 o
 -10  13   3      391.22      359.82    100.42 o
  -9  13   3      243.57      144.91     71.32 o
  -8  13   3      767.21      580.37    102.46 o
  -7  13   3      463.07      466.60     69.54 o
  -6  13   3     1201.00     1267.12    104.53 o
  -5  13   3      511.33      532.56    162.36 o
  -4  13   3     1697.93     1938.98    191.39 o
  -3  13   3      634.55      758.59    115.21 o
  -2  13   3     2118.33     2076.95    157.94 o
  -1  13   3      613.17      659.18     95.69 o
   0  13   3     2113.90     1984.03    109.79 o
   1  13   3      558.87      557.98     67.16 o
   2  13   3     1688.65     1656.04    127.23 o
   3  13   3      368.23      401.48     69.77 o
   4  13   3     1257.58     1262.97    193.71 o
   5  13   3      236.64      213.35     91.75 o
   6  13   3      675.66      765.12    227.16 o
   7  13   3      188.38      242.83     92.91 o
  -9  14   3      501.80      574.80    115.13 o
  -8  14   3      179.37      207.54     75.20 o
  -7  14   3      835.95      711.01    106.14 o
  -6  14   3      282.98      315.23     57.25 o
  -5  14   3      982.19     1018.23    163.98 o
  -4  14   3      549.73      623.87    111.49 o
  -3  14   3     1675.61     1657.00    175.60 o
  -2  14   3      439.97      458.03     89.66 o
  -1  14   3     1387.34     1607.76    154.69 o
   0  14   3      393.93      370.70     73.86 o
   1  14   3     1514.24     1585.00    114.25 o
   2  14   3      391.02      435.28    150.28 o
   3  14   3      994.05     1126.71    108.92 o
   4  14   3      281.65      281.14     70.15 o
   5  14   3      943.43     1122.20    130.23 o
   6  14   3      120.69      171.96     72.60 o
  -9  15   3      163.41      125.89     98.48 o
  -8  15   3      603.91      560.57    107.15 o
  -7  15   3      284.53      270.82    116.60 o
  -6  15   3      836.22      766.91     84.89 o
  -5  15   3      134.43      122.00     53.82 o
  -4  15   3      989.78      917.41    171.65 o
  -3  15   3      391.29      366.06     89.19 o
  -2  15   3     1247.09     1539.48    156.08 o
  -1  15   3      286.82      238.77     67.82 o
   0  15   3     1202.07     1093.52    127.28 o
   1  15   3      234.30      214.62     74.79 o
   2  15   3      724.34     1007.12    145.86 o
   3  15   3      157.26      269.90     93.37 o
   4  15   3      657.89      690.30    145.40 o
   5  15   3       84.17      109.63     89.19 o
   6  15   3      314.21      276.40    125.89 o
  -8  16   3      166.44      125.85     76.90 o
  -7  16   3      437.29      366.52    133.32 o
  -6  16   3      180.29      211.16     55.84 o
  -5  16   3      660.25      690.93     88.98 o
  -4  16   3      366.37      254.74     63.47 o
  -3  16   3      951.03      979.71    134.72 o
  -2  16   3      269.82      338.65     85.01 o
   2  16   3      147.56      248.06     86.40 o
   3  16   3      553.22      601.58    137.97 o
   4  16   3      139.75       39.02     79.90 o
   5  16   3      454.50      415.30    138.90 o
  -7  17   3      185.49      173.16     74.89 o
  -6  17   3      314.81      316.13     74.80 o
  -5  17   3      175.26      206.59     54.48 o
  -4  17   3      463.73      479.25     87.45 o
  -3  17   3      236.66      191.85     74.79 o
   3  17   3      168.35      267.57    100.34 o
   4  17   3      394.45      197.89    101.73 o
  -6  18   3      149.24      176.33     71.99 o
  -5  18   3      319.49      322.82     77.27 o
  -4  18   3      250.07      202.07     51.93 o
  -4 -19   4      119.82      202.42     69.55 o
  -3 -19   4      457.89      507.02     92.08 o
  -2 -19   4       60.67       87.58     58.59 o
  -1 -19   4      482.02      509.72     86.43 o
   0 -19   4       73.74       91.61     68.08 o
  -6 -18   4      394.23      450.17     94.80 o
  -5 -18   4       76.05      -30.40     51.83 o
  -4 -18   4      537.02      438.23     85.25 o
  -3 -18   4       98.12      120.47     51.53 o
  -2 -18   4      354.50      449.77     67.90 o
  -1 -18   4      122.98       90.70     47.60 o
   0 -18   4      515.05      568.40     88.52 o
   1 -18   4      108.16      124.93     59.01 o
   2 -18   4      405.91      238.31    118.46 o
  -7 -17   4      470.50      525.77     84.05 o
  -6 -17   4       54.47       33.60     43.61 o
  -5 -17   4      521.16      626.60     88.64 o
  -4 -17   4       83.89       98.04     51.58 o
  -3 -17   4      516.64      513.38     72.12 o
  -2 -17   4      114.11       88.88     41.05 o
  -1 -17   4      568.86      551.34     68.61 o
   0 -17   4      204.73      258.23     66.28 o
   1 -17   4      554.45      422.60     92.84 o
   2 -17   4      125.95      140.16     77.11 o
  -8 -16   4      458.86      400.62     68.47 o
  -7 -16   4       61.05       50.00     44.89 o
  -6 -16   4      458.61      540.76     98.63 o
  -5 -16   4       93.50      102.24     39.18 o
  -4 -16   4     1082.62      996.71     73.71 o
  -3 -16   4      117.20       96.41     39.62 o
  -2 -16   4      735.63      796.37     71.35 o
  -1 -16   4       83.46       83.05     38.47 o
   0 -16   4      723.50      552.39     61.60 o
   1 -16   4       96.03      179.87     49.78 o
   2 -16   4      413.33      487.39     90.02 o
   3 -16   4      132.01       89.53     84.35 o
   4 -16   4      455.98      381.09    102.65 o
  -9 -15   4      483.84      523.43     86.15 o
  -8 -15   4       61.31       75.69     46.86 o
  -7 -15   4      681.05      768.44    116.20 o
  -6 -15   4       90.74       81.04     37.20 o
  -5 -15   4      889.01      876.51     68.63 o
  -4 -15   4      116.28       65.25     33.40 o
  -3 -15   4     1319.72     1295.74     74.15 o
  -2 -15   4       90.69      132.50     39.60 o
  -1 -15   4     1095.71      972.23     95.81 o
   0 -15   4      130.52      114.76     37.27 o
   1 -15   4      819.52      791.95     77.64 o
   2 -15   4      122.54      116.16     49.58 o
   3 -15   4      598.91      509.80     93.60 o
   4 -15   4      199.61      129.02     65.76 o
   5 -15   4      456.43      508.67    148.19 o
  -9 -14   4       61.47       61.68     48.16 o
  -8 -14   4      911.18      800.12     87.23 o
  -7 -14   4       36.71       32.54     37.04 o
  -6 -14   4     1358.86     1399.26     86.92 o
  -5 -14   4       48.61       51.42     29.67 o
  -4 -14   4     2114.48     2038.44     96.80 o
  -3 -14   4      361.76      391.28     43.23 o
  -2 -14   4     1371.38     1421.68     74.28 o
  -1 -14   4      216.38      155.99     37.84 o
   0 -14   4     1797.09     1757.25    119.26 o
   1 -14   4      304.79      345.40     54.48 o
   2 -14   4     1264.56     1375.61     95.96 o
   3 -14   4      234.02      200.35     55.52 o
   4 -14   4      681.27      665.50    102.25 o
   5 -14   4      209.32      218.30     72.93 o
   6 -14   4      375.01      291.26    130.07 o
 -10 -13   4       15.17       16.56     60.73 o
  -9 -13   4      689.00      722.65     82.69 o
  -8 -13   4       24.27       38.37     38.72 o
  -7 -13   4     1392.53     1491.30     98.89 o
  -6 -13   4       86.52       72.80     30.54 o
  -5 -13   4     1577.96     1750.64    107.54 o
  -4 -13   4      154.32      127.06     30.70 o
  -3 -13   4     2187.90     2219.59     96.37 o
  -2 -13   4      158.22      167.20     29.06 o
  -1 -13   4     2498.37     2462.12     86.26 o
   0 -13   4      498.15      453.83     49.36 o
   1 -13   4     2391.63     2463.99     94.92 o
   2 -13   4      167.15      109.18     38.20 o
   3 -13   4     1403.70     1213.14    113.99 o
   4 -13   4      198.40      186.67     56.57 o
   5 -13   4      763.99      734.59    122.06 o
   6 -13   4       86.65      185.25     91.56 o
 -10 -12   4      597.82      835.34    120.97 o
  -9 -12   4       37.29       25.35     41.85 o
  -8 -12   4     1043.87      961.35     78.47 o
  -7 -12   4      110.22       93.42     32.35 o
  -6 -12   4     1666.78     1787.40     91.73 o
  -5 -12   4      240.39      177.09     30.94 o
  -4 -12   4     2439.87     2485.64    101.94 o
  -3 -12   4      389.93      395.69     36.03 o
  -2 -12   4     2297.50     2266.54     81.67 o
  -1 -12   4      218.92      281.80     30.67 o
   0 -12   4     2477.30     2463.41     76.84 o
   1 -12   4      463.63      430.17     37.20 o
   2 -12   4     1910.09     2176.25    118.49 o
   3 -12   4      211.93      180.67     41.86 o
   4 -12   4     1447.64     1562.72    110.77 o
   5 -12   4      159.24      236.23     84.26 o
   6 -12   4      751.21      773.38    105.48 o
   7 -12   4       64.00      106.28     88.96 o
 -11 -11   4      448.98      452.46    131.00 o
 -10 -11   4       28.51       25.48     81.53 o
  -9 -11   4      955.62      972.56     99.66 o
  -8 -11   4      101.74      119.48     37.52 o
  -7 -11   4     1981.87     2036.74     99.84 o
  -6 -11   4      235.62      318.20     37.47 o
  -5 -11   4     2673.51     2553.28    103.02 o
  -4 -11   4      196.64      230.86     28.27 o
  -3 -11   4     3608.50     3715.25    136.64 o
  -2 -11   4      230.26      227.95     27.78 o
  -1 -11   4     3658.35     3686.17     88.99 o
   0 -11   4      497.79      446.42     33.26 o
   1 -11   4     2815.47     2761.18     79.71 o
   2 -11   4      318.71      306.77     38.96 o
   3 -11   4     1967.74     1920.69    157.63 o
   4 -11   4      309.55      325.45     70.74 o
   5 -11   4     1223.76     1468.20    159.14 o
   6 -11   4      118.62      136.97     61.65 o
   7 -11   4      605.97      686.40    104.32 o
 -11 -10   4       56.71      124.50     89.19 o
 -10 -10   4      812.80      916.74    144.58 o
  -9 -10   4      158.23      173.97    142.85 o
  -8 -10   4     1703.10     1839.96    125.05 o
  -7 -10   4      145.59      190.01     38.37 o
  -6 -10   4     2266.36     2214.22     94.80 o
  -5 -10   4      308.62      294.10     30.44 o
  -4 -10   4     3800.21     3763.99     95.90 o
  -3 -10   4      634.65      651.34     38.18 o
  -2 -10   4     4138.48     4131.13     92.05 o
  -1 -10   4      599.68      637.67     36.98 o
   0 -10   4     4098.45     4081.38     92.37 o
   1 -10   4      187.53      158.88     22.78 o
   2 -10   4     2918.00     2832.52    105.10 o
   3 -10   4      229.44      201.78     43.40 o
   4 -10   4     1887.58     1878.87    127.86 o
   5 -10   4      333.77      247.97     62.39 o
   6 -10   4      828.83      836.21    104.72 o
   7 -10   4      123.00       79.84     60.97 o
   8 -10   4      497.11      606.01    119.82 o
 -11  -9   4      707.85      806.58    146.33 o
 -10  -9   4       48.75       56.72     44.64 o
  -9  -9   4     1743.52     1772.09    120.93 o
  -8  -9   4      173.39      147.14     32.11 o
  -7  -9   4     2632.40     2572.89    124.54 o
  -6  -9   4      495.45      464.30     53.56 o
  -5  -9   4     3276.25     3219.71     83.23 o
  -4  -9   4      474.64      479.19     29.99 o
  -3  -9   4     4849.56     4728.97     92.84 o
  -2  -9   4      680.07      717.09     33.99 o
  -1  -9   4     5974.06     5779.02    114.98 o
   0  -9   4      698.16      645.92     36.97 o
   1  -9   4     3364.18     3248.45     81.85 o
   2  -9   4      287.61      335.78     38.29 o
   3  -9   4     2068.56     2245.25    181.77 o
   4  -9   4      234.85      168.33     50.38 o
   5  -9   4     1121.19     1398.75    121.72 o
   6  -9   4      353.27      414.59     74.43 o
   7  -9   4      584.53      808.73    131.95 o
   8  -9   4      108.94      128.18     69.68 o
 -12  -8   4      794.66      910.46    120.77 o
 -11  -8   4       57.05       71.54     46.31 o
 -10  -8   4     1306.27     1292.86    109.61 o
  -9  -8   4       72.16       90.76     36.88 o
  -8  -8   4     2288.02     2184.38    102.94 o
  -7  -8   4      148.92      144.64     26.68 o
  -6  -8   4     2687.12     2656.09     79.73 o
  -5  -8   4     1057.07     1090.92     50.24 o
  -4  -8   4     4413.89     4373.05    103.51 o
  -3  -8   4     1068.52     1075.03     40.50 o
  -2  -8   4     6406.10     6353.71    113.70 o
  -1  -8   4     1510.89     1532.04     47.64 o
   0  -8   4     5049.99     4913.79    100.89 o
   1  -8   4      652.05      639.90     36.35 o
   2  -8   4     3157.90     3103.34     97.13 o
   3  -8   4      587.55      623.38     56.38 o
   4  -8   4     2605.50     2528.43    160.32 o
   5  -8   4      417.70      428.75     71.18 o
   6  -8   4     1081.63      988.73    109.16 o
   7  -8   4      162.71      100.68     57.62 o
   8  -8   4      496.21      551.38     96.53 o
 -12  -7   4       20.48       53.31     53.19 o
 -11  -7   4     1037.48     1006.76    154.25 o
 -10  -7   4       46.09       48.59     37.53 o
  -9  -7   4     2069.04     2183.61    141.07 o
  -8  -7   4      362.71      368.31     44.24 o
  -7  -7   4     3540.23     3595.16    131.61 o
  -6  -7   4      635.77      680.40     41.08 o
  -5  -7   4     6168.16     6141.14    124.45 o
  -4  -7   4      918.17      883.96     43.19 o
  -3  -7   4     5714.60     5451.95    108.44 o
  -2  -7   4      898.21      931.89     45.07 o
  -1  -7   4     5886.83     5698.63    103.68 o
   0  -7   4      973.74     1020.20     56.83 o
   1  -7   4     5121.66     5185.02    110.46 o
   2  -7   4     1339.07     1498.85    143.99 o
   3  -7   4     2490.45     2580.14    117.12 o
   4  -7   4      250.96      272.83     55.29 o
   5  -7   4     1520.61     1599.98    129.81 o
   6  -7   4      322.88      280.70     66.84 o
   7  -7   4      837.73      908.37    110.76 o
   8  -7   4      213.85      170.45     74.90 o
 -12  -6   4      731.95      647.99     90.42 o
 -11  -6   4       89.80       29.38     44.02 o
 -10  -6   4     1668.32     1631.58    119.88 o
  -9  -6   4      321.03      245.47     47.79 o
  -8  -6   4     2880.79     2933.56    102.51 o
  -7  -6   4      214.19      255.68     33.80 o
  -6  -6   4     7235.38     7056.89    143.11 o
  -5  -6   4      337.29      322.54     25.38 o
  -4  -6   4     7105.78     7075.58    150.02 o
  -3  -6   4     1209.38     1299.03     44.74 o
  -2  -6   4     5217.77     5359.16    100.31 o
  -1  -6   4     1735.36     1778.38     57.88 o
   0  -6   4     4859.10     4805.14     96.21 o
   1  -6   4     1805.82     1797.45     64.15 o
   2  -6   4     6483.80     6904.06    163.85 o
   3  -6   4     1674.31     1801.94     92.76 o
   4  -6   4     2977.10     3074.04    140.73 o
   5  -6   4      413.08      371.08     64.39 o
   6  -6   4     1470.64     1531.31    133.50 o
   7  -6   4      174.97      204.40     65.23 o
   8  -6   4      706.29      767.53    112.35 o
   9  -6   4      151.38      122.48     87.83 o
 -12  -5   4       70.96       70.94     51.59 o
 -11  -5   4     1026.01     1002.55    100.79 o
 -10  -5   4      181.17      158.24     39.63 o
  -9  -5   4     2400.37     2332.63    112.47 o
  -8  -5   4      789.94      814.86     69.15 o
  -7  -5   4     4390.89     4192.24    112.45 o
  -6  -5   4      930.39      892.08     51.68 o
  -5  -5   4     7666.29     7421.03    146.00 o
  -4  -5   4      511.70      477.66     30.23 o
  -3  -5   4     6417.08     6346.00    122.55 o
  -2  -5   4      320.03      338.29     20.39 o
  -1  -5   4     4698.37     4453.06     93.45 o
   0  -5   4      486.31      437.46     30.93 o
   1  -5   4     5456.79     5415.44    137.39 o
   2  -5   4     1175.21     1202.65     61.18 o
   3  -5   4     2985.09     2871.20    104.14 o
   4  -5   4      425.45      369.23     68.43 o
   5  -5   4     2433.28     2365.15    155.96 o
   6  -5   4      347.09      439.82     74.31 o
   7  -5   4     1354.70     1571.63    174.84 o
   8  -5   4      201.40      138.24     65.16 o
   9  -5   4      571.02      649.98    172.58 o
 -12  -4   4      657.61      728.75     95.04 o
 -11  -4   4       73.89       31.99     34.30 o
 -10  -4   4     2189.57     2107.77    119.43 o
  -9  -4   4       88.53       61.10     27.53 o
  -8  -4   4     2909.99     2614.83     99.23 o
  -7  -4   4      455.74      439.89     36.74 o
  -6  -4   4     7609.11     7301.58    150.83 o
  -5  -4   4      815.85      923.32     45.67 o
  -4  -4   4    10171.33    10013.46    188.44 o
  -3  -4   4     1705.22     1799.75     53.86 o
  -2  -4   4    18355.45    18422.11    299.44 o
  -1  -4   4     1187.10     1284.13     47.17 o
   0  -4   4     6574.62     6438.50    145.56 o
   1  -4   4     1095.97      975.39     51.70 o
   2  -4   4     6624.36     6359.49    151.17 o
   3  -4   4     1948.23     1948.83     85.19 o
   4  -4   4     3888.18     3880.31    150.46 o
   5  -4   4     1198.61     1202.92    113.99 o
   6  -4   4     2353.19     2586.03    168.24 o
   7  -4   4      340.70      335.22     73.27 o
   8  -4   4      885.94      838.95    135.99 o
   9  -4   4      114.73      109.54     83.42 o
 -13  -3   4      516.02      572.73    144.24 o
 -12  -3   4       87.57       47.84     47.85 o
 -11  -3   4     1363.42     1015.09     87.94 o
 -10  -3   4      174.63      152.82     39.07 o
  -9  -3   4     3469.48     3207.43    151.73 o
  -8  -3   4      692.01      646.16     51.07 o
  -7  -3   4     5347.85     5086.05    125.90 o
  -6  -3   4      743.68      735.63     35.67 o
  -5  -3   4     7736.24     7307.48    153.74 o
  -4  -3   4      898.41      938.11     36.97 o
  -3  -3   4    10098.53    10226.73    193.75 o
  -2  -3   4     2876.83     3006.47     68.00 o
  -1  -3   4    11752.51    12294.79    251.31 o
   0  -3   4     2128.40     2097.22     72.49 o
   1  -3   4     9705.83     9778.80    237.60 o
   2  -3   4     1958.14     2077.90    115.33 o
   3  -3   4     6215.13     6028.24    176.39 o
   4  -3   4      527.60      578.23    102.12 o
   5  -3   4     2902.11     2933.95    139.83 o
   6  -3   4      399.57      482.09     65.48 o
   7  -3   4     1358.51     1326.62    154.70 o
   8  -3   4      180.78      430.37    103.11 o
   9  -3   4      498.81      546.87    192.78 o
 -13  -2   4       39.38       90.22     65.21 o
 -12  -2   4      822.41      624.78    102.71 o
 -11  -2   4      164.65      147.88     49.73 o
 -10  -2   4     2462.30     2445.23    121.34 o
  -9  -2   4      430.79      415.91     48.61 o
  -8  -2   4     3003.36     3040.87    134.16 o
  -7  -2   4      285.54      303.49     60.31 o
  -6  -2   4     6258.24     5989.50    124.83 o
  -5  -2   4      987.05     1033.84     40.05 o
  -4  -2   4     8066.56     8295.59    172.82 o
  -3  -2   4     4004.04     4010.16    104.60 o
  -2  -2   4    14384.20    14957.14    296.82 o
  -1  -2   4     3063.36     3413.71     83.32 o
   0  -2   4    11755.92    11841.09    269.97 o
   1  -2   4     1181.20     1284.08    104.76 o
   2  -2   4     9315.06     9087.37    202.53 o
   3  -2   4     1452.07     1635.08     78.65 o
   4  -2   4     3987.03     4121.60    133.33 o
   5  -2   4      725.53      692.26     69.67 o
   6  -2   4     2170.90     2183.91    119.94 o
   7  -2   4      527.03      430.01     78.30 o
   8  -2   4      955.95     1188.53    128.96 o
   9  -2   4      167.84      128.21    123.57 o
 -13  -1   4      732.48      520.36    101.43 o
 -12  -1   4       96.21       90.27     51.13 o
 -11  -1   4     1585.01     1453.19    120.19 o
 -10  -1   4      140.26      177.32     47.19 o
  -9  -1   4     2846.62     2644.98    111.83 o
  -8  -1   4      330.77      335.47     40.97 o
  -7  -1   4     6163.61     5897.30    172.96 o
  -6  -1   4     2157.59     2124.18     56.95 o
  -5  -1   4     8245.84     8117.68    169.64 o
  -4  -1   4     1516.70     1552.22     51.08 o
  -3  -1   4     9805.35     9539.87    238.70 o
  -2  -1   4     2763.58     2943.74     86.44 o
  -1  -1   4    15620.68    16337.42    347.05 o
   0  -1   4     2490.12     2450.85     78.14 o
   1  -1   4     7742.56     7528.18    191.26 o
   2  -1   4     1836.71     1909.55     66.13 o
   3  -1   4     5658.43     5573.37    146.94 o
   4  -1   4      426.29      416.55     54.01 o
   5  -1   4     1898.74     1854.56    101.90 o
   6  -1   4      702.37      817.21     82.71 o
   7  -1   4     1134.51     1136.77    116.99 o
   8  -1   4      254.09      333.33     94.26 o
   9  -1   4      435.68      371.05    121.71 o
 -13   0   4       63.94       14.88     58.47 o
 -12   0   4      910.35      901.12    104.17 o
 -11   0   4      222.61      261.61     67.34 o
 -10   0   4     2021.65     2177.60    165.96 o
  -9   0   4      569.68      700.29    101.73 o
  -8   0   4     3474.66     3385.69    134.93 o
  -7   0   4      636.79      685.55     52.60 o
  -6   0   4     8610.60     8655.10    157.06 o
  -5   0   4     2811.54     2889.94     83.22 o
  -4   0   4    10514.91    10777.14    236.99 o
  -3   0   4     1089.49     1097.87     46.26 o
  -2   0   4    13739.15    14024.07    332.47 o
  -1   0   4     1203.94     1131.68    106.63 o
   0   0   4     8786.25     8602.29    200.71 o
   1   0   4     1656.43     1686.06     59.85 o
   2   0   4     6029.21     5898.84    131.90 o
   3   0   4     2090.18     2126.86     87.18 o
   4   0   4     4709.23     4584.09    163.60 o
   5   0   4      792.59      875.17     79.79 o
   6   0   4     2608.78     2611.33    203.18 o
   7   0   4      702.76      768.83     98.58 o
   8   0   4      838.44      869.29    138.70 o
   9   0   4      161.73       83.01     84.74 o
 -13   1   4      682.22      738.47    120.09 o
 -12   1   4       95.47       30.13     74.79 o
 -11   1   4     1527.55     1614.00    147.79 o
 -10   1   4      149.77      171.58     54.02 o
  -9   1   4     2857.49     2711.24    153.72 o
  -8   1   4      283.59      217.63     48.61 o
  -7   1   4     6192.27     5954.08    152.72 o
  -6   1   4     1934.92     1885.95     55.33 o
  -5   1   4     7950.03     7975.09    205.07 o
  -4   1   4     1086.69     1046.65     44.88 o
  -3   1   4    10003.73    10098.24    241.07 o
  -2   1   4     2414.41     2526.77     80.96 o
  -1   1   4    15495.20    16151.03    385.13 o
   0   1   4     2273.91     2183.24     81.50 o
   1   1   4     8094.50     8233.74    163.31 o
   2   1   4     1533.87     1562.20     69.96 o
   3   1   4     5877.56     5578.94    145.68 o
   4   1   4      483.43      575.06     53.97 o
   5   1   4     2016.34     1878.65    104.36 o
   6   1   4      690.71      768.65     77.67 o
   7   1   4     1152.85     1357.35    366.75 o
   8   1   4      260.59      407.53    106.46 o
   9   1   4      478.24      569.87    128.90 o
 -13   2   4       29.58      -23.71     57.26 o
 -12   2   4      754.57      713.39    122.64 o
 -11   2   4      129.09       68.03     49.54 o
 -10   2   4     2548.04     2317.25    181.17 o
  -9   2   4      355.25      311.46     99.64 o
  -8   2   4     2979.22     2791.14     97.08 o
  -7   2   4      212.76      191.00     31.11 o
  -6   2   4     6229.89     5981.32    148.80 o
  -5   2   4      892.58      939.59     43.64 o
  -4   2   4     8274.94     8436.45    244.89 o
  -3   2   4     3977.99     3989.17    112.83 o
  -2   2   4    16372.53    16482.46    427.90 o
  -1   2   4     2757.62     2941.24    146.22 o
   0   2   4    11982.34    12123.46    273.46 o
   1   2   4      764.28      741.56     43.94 o
   2   2   4     9053.79     8859.78    248.41 o
   3   2   4     1254.81     1257.58     89.18 o
   4   2   4     3691.05     3509.96    139.84 o
   5   2   4      796.86      722.97     95.88 o
   6   2   4     2217.31     2290.27    158.64 o
   7   2   4      553.84      483.97    101.99 o
   8   2   4      949.25     1067.27    155.11 o
   9   2   4      144.82      252.03     92.46 o
 -13   3   4      543.67      710.51    120.83 o
 -12   3   4       85.92       44.85     53.47 o
 -11   3   4     1374.50     1452.67    139.92 o
 -10   3   4      119.52       80.27     48.05 o
  -9   3   4     3344.94     3073.89    108.46 o
  -8   3   4      491.99      465.56     44.47 o
  -7   3   4     5358.79     5086.24    202.76 o
  -6   3   4      593.69      583.52     51.76 o
  -5   3   4     6867.47     6766.91    164.77 o
  -4   3   4      572.43      587.70     60.32 o
  -3   3   4    10656.99    10577.88    259.00 o
  -2   3   4     2389.23     2394.20     82.23 o
  -1   3   4    12977.30    13101.91    317.30 o
   0   3   4     2105.46     1998.63     71.82 o
   1   3   4    10490.37    10264.67    264.89 o
   2   3   4     1523.74     1378.22    103.79 o
   3   3   4     6712.76     6660.22    215.83 o
   4   3   4      454.39      471.03     55.13 o
   5   3   4     3195.90     3262.47    155.78 o
   6   3   4      370.10      290.37     63.53 o
   7   3   4     1285.90     1366.81    130.24 o
   8   3   4      193.45       84.35     74.70 o
   9   3   4      525.74      766.41    141.02 o
 -13   4   4        5.91      -57.06     57.06 o
 -12   4   4      646.54      602.43    102.16 o
 -11   4   4       57.92       27.62     48.05 o
 -10   4   4     2153.06     2199.08    145.62 o
  -9   4   4      101.12      117.61     31.01 o
  -8   4   4     2819.96     2819.21    107.86 o
  -7   4   4      363.49      330.51     39.64 o
  -6   4   4     7468.50     7090.12    304.81 o
  -5   4   4      863.17      882.38     53.19 o
  -4   4   4     9628.26     9467.97    244.01 o
  -3   4   4     1566.54     1587.66     61.31 o
  -2   4   4    17713.65    17736.02    434.34 o
  -1   4   4     1082.63     1118.57     62.42 o
   0   4   4     6645.65     6233.13    177.68 o
   1   4   4      965.32      885.65     61.53 o
   2   4   4     6762.58     6281.74    188.99 o
   3   4   4     1754.46     1759.39    100.91 o
   4   4   4     3836.39     4045.41    172.57 o
   5   4   4      990.22      892.64     94.32 o
   6   4   4     2392.60     2166.21    156.12 o
   7   4   4      292.77      171.05     59.52 o
   8   4   4      804.69      774.64    110.98 o
   9   4   4       90.47      190.06     90.30 o
 -12   5   4       55.23       86.47     58.85 o
 -11   5   4     1076.64     1360.67    137.96 o
 -10   5   4      170.65      232.01     46.50 o
  -9   5   4     2276.41     2277.62    117.57 o
  -8   5   4      743.79      708.32     61.69 o
  -7   5   4     4550.21     4465.39    141.02 o
  -6   5   4      853.04      910.85     60.85 o
  -5   5   4     7925.04     7973.64    202.59 o
  -4   5   4      434.46      433.08     30.71 o
  -3   5   4     6504.86     6400.13    195.92 o
  -2   5   4      218.54      221.47     25.79 o
  -1   5   4     4806.90     4466.15    148.96 o
   0   5   4      429.88      337.40     40.40 o
   1   5   4     6217.53     6283.06    172.13 o
   2   5   4     1033.78     1120.08     87.99 o
   3   5   4     3203.24     2891.98    134.19 o
   4   5   4      332.78      395.01     61.14 o
   5   5   4     2373.70     2277.88    278.16 o
   6   5   4      267.91      246.46     59.12 o
   7   5   4     1321.23     1131.31    120.99 o
   8   5   4      200.02      176.41     97.55 o
   9   5   4      573.83      531.43    190.00 o
 -12   6   4      720.55      815.84    118.82 o
 -11   6   4       75.70       92.50     42.18 o
 -10   6   4     1644.08     1733.50    110.60 o
  -9   6   4      396.15      318.46     42.71 o
  -8   6   4     2984.26     2905.80    112.87 o
  -7   6   4      161.36      210.70     34.74 o
  -6   6   4     7343.12     7214.64    198.95 o
  -5   6   4      436.68      397.52     45.73 o
  -4   6   4     7698.91     7907.90    223.53 o
  -3   6   4      990.19     1081.52     55.07 o
  -2   6   4     5386.48     5267.44    168.40 o
  -1   6   4     1616.31     1531.47     73.38 o
   0   6   4     4901.94     4634.96    161.15 o
   1   6   4     1607.70     1606.90    127.56 o
   2   6   4     6347.82     6676.98    292.05 o
   3   6   4     1806.74     1907.84    153.91 o
   4   6   4     2857.02     2618.98    181.38 o
   5   6   4      395.51      354.96     79.51 o
   6   6   4     1625.92     1960.43    183.26 o
   7   6   4      185.65      259.55     85.74 o
   8   6   4      729.91      685.49    148.88 o
   9   6   4      124.26       81.99     82.12 o
 -12   7   4       18.03       79.44     93.84 o
 -11   7   4     1079.74     1245.90    118.44 o
 -10   7   4       37.77        6.75     32.04 o
  -9   7   4     2262.04     2335.36    106.65 o
  -8   7   4      373.66      336.97     57.80 o
  -7   7   4     3853.44     3900.34    209.40 o
  -6   7   4      602.88      644.72     51.72 o
  -5   7   4     6468.26     6566.03    357.66 o
  -4   7   4      796.90      864.52     50.66 o
  -3   7   4     6125.09     5909.25    156.35 o
  -2   7   4      806.25      757.21     69.05 o
  -1   7   4     5536.97     6042.32    234.82 o
   0   7   4      968.80     1042.37     93.57 o
   1   7   4     4931.79     4833.16    373.26 o
   2   7   4     1342.35     1363.13    123.69 o
   3   7   4     2397.53     2519.65    183.08 o
   4   7   4      250.41      290.34     69.97 o
   5   7   4     1627.00     1920.59    203.93 o
   6   7   4      303.60      289.61     83.77 o
   7   7   4      844.91      695.17    124.26 o
   8   7   4      172.03      171.52     84.00 o
 -12   8   4      786.84      930.60    114.40 o
 -11   8   4       48.69       26.20     48.02 o
 -10   8   4     1333.34     1500.60    123.18 o
  -9   8   4      107.05      124.68     37.59 o
  -8   8   4     2305.07     2445.39    125.65 o
  -7   8   4      100.49       60.07     30.36 o
  -6   8   4     2480.66     2464.19    111.15 o
  -5   8   4     1081.70     1195.52     81.86 o
  -4   8   4     4288.20     4296.68    179.16 o
  -3   8   4      959.15      966.03    112.42 o
  -2   8   4     6511.83     6469.76    247.20 o
  -1   8   4     1569.63     1538.90    108.36 o
   0   8   4     4714.33     4357.47    223.91 o
   1   8   4      471.55      347.57    111.26 o
   2   8   4     3193.57     3015.82    181.63 o
   3   8   4      661.14      597.83     87.86 o
   4   8   4     2590.14     2891.01    189.74 o
   5   8   4      412.04      436.27     89.22 o
   6   8   4     1183.10     1110.37    143.53 o
   7   8   4      135.62      218.81     93.60 o
   8   8   4      499.11      407.25    109.21 o
 -11   9   4      769.18      722.71     95.67 o
 -10   9   4       35.93       17.06     41.83 o
  -9   9   4     1850.77     1919.84    187.74 o
  -8   9   4      180.12      171.79     37.69 o
  -7   9   4     2759.70     2595.03    123.37 o
  -6   9   4      388.11      353.63     47.29 o
  -5   9   4     3520.50     3424.83    150.96 o
  -4   9   4      433.73      415.73     48.62 o
  -3   9   4     4884.71     4730.85    189.88 o
  -2   9   4      665.87      834.35     72.78 o
  -1   9   4     5480.35     5427.55    230.53 o
   0   9   4      675.39      631.06     72.70 o
   1   9   4     3720.57     3629.39    174.75 o
   2   9   4      282.11      253.80     57.24 o
   3   9   4     1983.87     1841.42    158.01 o
   4   9   4      191.78      174.29     81.76 o
   5   9   4     1162.46     1089.17    135.32 o
   6   9   4      297.18      411.48     94.71 o
   7   9   4      545.49      614.75    120.06 o
   8   9   4      107.86      119.24     79.94 o
 -11  10   4       48.82       64.19     53.97 o
 -10  10   4      852.67      876.42    110.66 o
  -9  10   4      152.05      151.46     48.28 o
  -8  10   4     1670.67     1610.85    117.07 o
  -7  10   4      123.95      101.47     35.64 o
  -6  10   4     2440.35     2494.34    108.26 o
  -5  10   4      374.06      475.96     53.46 o
  -4  10   4     3651.30     3624.51    208.11 o
  -3  10   4      592.53      665.88     60.58 o
  -2  10   4     4352.69     4374.32    179.83 o
  -1  10   4      649.99      635.60     68.42 o
   0  10   4     3913.69     3692.46    182.79 o
   1  10   4      194.24      224.39     51.49 o
   2  10   4     3039.60     3264.63    314.49 o
   3  10   4      268.19      291.33     66.06 o
   4  10   4     1750.66     1684.19    190.00 o
   5  10   4      297.04      397.64     87.69 o
   6  10   4      809.49      660.15    115.90 o
   7  10   4      112.83      146.93     79.61 o
   8  10   4      441.02      359.69    114.97 o
 -11  11   4      463.40      538.99     90.09 o
 -10  11   4       22.17       51.31     49.41 o
  -9  11   4      928.10      885.71     79.75 o
  -8  11   4      115.91      135.40     37.09 o
  -7  11   4     2071.06     2397.31    142.30 o
  -6  11   4      267.36      271.18     62.76 o
  -5  11   4     2872.17     2648.79    211.83 o
  -4  11   4      210.96      295.45     78.97 o
  -3  11   4     3748.81     3851.01    250.39 o
  -2  11   4      104.72       99.39     31.55 o
  -1  11   4     3587.82     3435.64    165.92 o
   0  11   4      465.58      455.29     64.69 o
   1  11   4     2857.74     2954.59    156.34 o
   2  11   4      272.54      337.39     64.11 o
   3  11   4     1720.92     1726.96    233.66 o
   4  11   4      256.23      228.15    160.03 o
   5  11   4     1223.14     1398.06    153.88 o
   6  11   4      135.54       41.25     61.29 o
   7  11   4      516.70      599.94    122.48 o
 -10  12   4      642.24      615.44    117.99 o
  -9  12   4       43.18        6.02     54.79 o
  -8  12   4     1115.31     1012.01    102.08 o
  -7  12   4       96.98       64.34     65.27 o
  -6  12   4     1754.46     1786.05    197.89 o
  -5  12   4      312.74      304.74     87.80 o
  -4  12   4     2316.45     2479.24    205.79 o
  -3  12   4      393.73      500.31     94.77 o
  -2  12   4     2503.40     2293.89    176.06 o
  -1  12   4      310.80      298.74     59.00 o
   0  12   4     2401.19     2456.20    137.25 o
   1  12   4      468.97      593.88     93.37 o
   2  12   4     1848.10     2038.39    158.13 o
   3  12   4      238.24      239.81     65.59 o
   4  12   4     1394.65     1330.40    145.00 o
   5  12   4      165.02      225.13     76.56 o
   6  12   4      727.78      819.85    131.46 o
   7  12   4       54.72      133.42     83.65 o
 -10  13   4       19.64       12.73     59.02 o
  -9  13   4      727.13      952.55    228.55 o
  -8  13   4       31.21       78.19     43.94 o
  -7  13   4     1434.14     1607.19    159.01 o
  -6  13   4       75.93       42.56     44.94 o
  -5  13   4     1660.63     1812.62    203.00 o
  -4  13   4      149.15      274.54     80.36 o
  -3  13   4     2335.06     2553.56    191.85 o
  -2  13   4      193.26      221.58     67.82 o
  -1  13   4     2650.78     2515.00    190.92 o
   0  13   4      500.16      546.63     90.35 o
   1  13   4     2524.43     2597.16    146.94 o
   2  13   4      138.94      179.81     56.13 o
   3  13   4     1424.59     1478.52    191.16 o
   4  13   4      194.49      188.84     67.50 o
   5  13   4      743.13      898.63    127.12 o
   6  13   4      112.45      153.83     81.61 o
  -9  14   4       75.61      -15.06     57.39 o
  -8  14   4      898.19      771.52     95.47 o
  -7  14   4       37.48       80.81     44.39 o
  -6  14   4     1174.38     1174.62    132.73 o
  -5  14   4      102.76       73.86     62.71 o
  -4  14   4     1960.49     2254.40    189.07 o
  -3  14   4      389.38      415.30     93.84 o
  -2  14   4     1387.98     1634.71    174.20 o
  -1  14   4      264.15      167.70     62.71 o
   0  14   4     1799.47     1902.05    136.64 o
   1  14   4      247.24      168.91     49.72 o
   2  14   4     1221.74     1218.05    129.61 o
   3  14   4      216.35      260.10     79.20 o
   4  14   4      672.20      708.56    107.16 o
   5  14   4      180.47      257.71     84.51 o
   6  14   4      381.28      391.37    103.02 o
  -9  15   4      477.69      616.92    115.80 o
  -8  15   4       65.63       55.65     88.96 o
  -7  15   4      694.81      830.17     95.71 o
  -6  15   4      101.02       21.50     46.83 o
  -5  15   4      881.20     1018.62    232.04 o
  -4  15   4       82.35      105.91     66.43 o
  -3  15   4     1317.16     1196.18    157.48 o
  -2  15   4       70.30       83.62     61.78 o
  -1  15   4     1109.39     1092.59    137.04 o
   0  15   4      116.99       87.80     55.28 o
   1  15   4      792.98      858.18    186.74 o
   2  15   4       95.51       92.81     51.22 o
   3  15   4      666.37      830.89    168.86 o
   4  15   4      171.48      136.86     68.44 o
   5  15   4      457.41      618.58    112.33 o
  -8  16   4      451.97      389.65     95.64 o
  -7  16   4       58.34       10.50     43.46 o
  -6  16   4      472.61      485.02    125.89 o
  -5  16   4       93.63       64.62     51.75 o
  -4  16   4     1103.34     1083.30    157.94 o
  -3  16   4      108.86      196.96     73.86 o
  -2  16   4      725.47      922.57    130.53 o
  -1  16   4       55.83       70.15     60.39 o
   0  16   4      740.00      984.35    128.68 o
   2  16   4      416.48      550.94    128.21 o
   3  16   4      144.89      199.75     98.48 o
   4  16   4      455.89      607.61    152.83 o
  -7  17   4      516.53      514.83     79.85 o
  -6  17   4       44.07       91.55     46.58 o
  -5  17   4      620.97      653.72     97.86 o
  -4  17   4       58.18       -4.65     59.00 o
  -3  17   4      539.30      768.34    128.68 o
  -2  17   4       94.52       99.88     68.75 o
   2  17   4      124.42      263.86    104.06 o
   3  17   4      475.46      686.12    155.16 o
  -6  18   4      422.41      369.91     68.02 o
  -5  18   4       52.14       41.30     42.40 o
  -4  18   4      547.21      681.10     96.40 o
  -3  18   4       96.65       72.47     66.89 o
  -4  19   4      103.62      241.45     72.42 o
  -5 -18   5       67.04       92.73     60.19 o
  -4 -18   5      481.22      422.97     78.44 o
  -3 -18   5       75.62       72.95     47.53 o
  -2 -18   5      338.60      356.72     65.22 o
  -1 -18   5       55.99       68.77     48.93 o
   0 -18   5      504.39      336.67    107.16 o
   1 -18   5       20.56       -3.25     94.77 o
  -7 -17   5      373.29      420.23     70.05 o
  -6 -17   5       28.90      -29.11     41.34 o
  -5 -17   5      575.88      519.20     79.33 o
  -4 -17   5       52.93       72.04     64.77 o
  -3 -17   5      607.29      562.96     72.59 o
  -2 -17   5       26.02       16.73     39.27 o
  -1 -17   5      739.00      830.17     81.52 o
   0 -17   5       34.16       68.14     54.77 o
   1 -17   5      485.61      433.59    112.49 o
  -8 -16   5      360.49      269.74     66.51 o
  -7 -16   5       80.89       20.43     43.04 o
  -6 -16   5      392.67      431.72     63.73 o
  -5 -16   5       88.52       37.50     36.46 o
  -4 -16   5      928.22      830.63     70.81 o
  -3 -16   5       56.36       49.75     38.44 o
  -2 -16   5      703.76      657.19     67.46 o
  -1 -16   5      125.21      127.33     43.26 o
   0 -16   5      773.47      846.13     94.46 o
   1 -16   5      111.12      103.53     70.86 o
   2 -16   5      539.10      664.72    162.12 o
   3 -16   5       44.14      197.43    137.04 o
  -9 -15   5      408.17      452.49     74.56 o
  -8 -15   5      103.44      122.14     49.16 o
  -7 -15   5      560.71      432.13     62.56 o
  -6 -15   5      123.71      133.45     40.87 o
  -5 -15   5      947.43     1005.03     75.62 o
  -4 -15   5      143.85      105.49     34.62 o
  -3 -15   5      974.06      950.31     73.60 o
  -2 -15   5      170.36      117.99     31.92 o
  -1 -15   5     1218.17     1155.34     83.68 o
   0 -15   5       91.00       71.66     36.13 o
   1 -15   5      826.29      883.80     97.10 o
   2 -15   5       68.98       53.68     61.55 o
   3 -15   5      617.40      710.53    102.94 o
   4 -15   5       35.56       68.40     73.76 o
  -9 -14   5       79.44       -2.37     47.59 o
  -8 -14   5      699.47      733.06     97.88 o
  -7 -14   5      163.69      260.64     48.04 o
  -6 -14   5     1093.07     1145.45     80.06 o
  -5 -14   5      311.95      397.60     49.37 o
  -4 -14   5     1664.77     1596.97    127.86 o
  -3 -14   5      183.77      164.82     41.89 o
  -2 -14   5     1034.43     1019.45     71.54 o
  -1 -14   5      255.76      264.40     37.46 o
   0 -14   5     1559.51     1539.29     82.40 o
   1 -14   5      140.55      140.24     51.32 o
   2 -14   5      989.03      865.74     92.52 o
   3 -14   5       35.29       36.30     44.18 o
   4 -14   5      696.96      715.17    179.52 o
   5 -14   5       26.93       61.78     95.69 o
 -10 -13   5      139.93      214.22     80.21 o
  -9 -13   5      580.96      575.26     69.22 o
  -8 -13   5      218.86      204.63     50.29 o
  -7 -13   5     1181.39     1125.96     89.76 o
  -6 -13   5      227.37      192.60     40.06 o
  -5 -13   5     1637.23     1718.93     93.25 o
  -4 -13   5      262.58      282.10     37.73 o
  -3 -13   5     2148.09     2210.91     93.11 o
  -2 -13   5      523.39      476.11     44.60 o
  -1 -13   5     2497.88     2382.00     95.31 o
   0 -13   5      137.71      133.71     31.43 o
   1 -13   5     1705.93     1675.67     89.09 o
   2 -13   5      170.13      138.29     60.82 o
   3 -13   5     1065.97     1301.23     94.80 o
   4 -13   5       42.56       33.99     44.20 o
   5 -13   5      698.20      618.24    190.46 o
 -10 -12   5      401.78      602.81    109.84 o
  -9 -12   5      229.79      224.28     50.10 o
  -8 -12   5      961.74      857.30    113.79 o
  -7 -12   5      206.51      252.50     51.90 o
  -6 -12   5     1580.13     1559.45     88.65 o
  -5 -12   5      377.65      383.14     46.41 o
  -4 -12   5     2852.12     2753.66    119.40 o
  -3 -12   5      322.09      255.58     34.20 o
  -2 -12   5     2312.91     2181.16     87.76 o
  -1 -12   5      405.75      374.78     40.05 o
   0 -12   5     2447.72     2425.03     81.06 o
   1 -12   5      191.09      169.52     34.47 o
   2 -12   5     1695.70     1519.39     97.24 o
   3 -12   5       68.13       42.09     35.82 o
   4 -12   5     1079.65     1232.20    227.69 o
   5 -12   5       41.49       25.85     68.39 o
   6 -12   5      426.27      498.94    163.52 o
 -11 -11   5      455.18      316.81    115.21 o
 -10 -11   5      175.40      260.42     72.07 o
  -9 -11   5     1065.80     1005.47    104.07 o
  -8 -11   5      286.38      230.35     53.92 o
  -7 -11   5     1684.69     1582.75     96.23 o
  -6 -11   5      339.09      411.85     47.56 o
  -5 -11   5     2019.14     2087.25     94.68 o
  -4 -11   5      467.56      488.37     48.76 o
  -3 -11   5     2530.45     2679.27     89.55 o
  -2 -11   5      415.26      436.16     37.10 o
  -1 -11   5     2883.44     2968.86     83.43 o
   0 -11   5      155.79      117.67     23.37 o
   1 -11   5     2204.07     2177.41     92.77 o
   2 -11   5      234.50      161.16     39.14 o
   3 -11   5     1479.94     1395.69     94.11 o
   4 -11   5      126.03       74.39     48.92 o
   5 -11   5      822.58      876.15    107.66 o
   6 -11   5       49.89        0.00     53.31 o
 -11 -10   5      108.63       -4.62     67.11 o
 -10 -10   5      800.37      669.09    112.83 o
  -9 -10   5      234.89      221.74     81.06 o
  -8 -10   5     1521.50     1513.92     94.96 o
  -7 -10   5      527.73      592.64     58.85 o
  -6 -10   5     1846.28     1708.60    100.34 o
  -5 -10   5      580.74      618.21     50.85 o
  -4 -10   5     2488.36     2523.08     85.84 o
  -3 -10   5      103.33       85.46     17.62 o
  -2 -10   5     2352.52     2363.05     71.76 o
  -1 -10   5      127.63      124.31     21.45 o
   0 -10   5     2703.93     2795.73     81.73 o
   1 -10   5      224.89      245.09     30.17 o
   2 -10   5     2097.98     1978.27    101.97 o
   3 -10   5      169.80      167.76     44.41 o
   4 -10   5     1034.57     1087.33    110.15 o
   5 -10   5       37.59       35.58     47.99 o
   6 -10   5      431.43      383.76     83.21 o
   7 -10   5       39.62       33.25     67.35 o
 -12  -9   5       63.93       60.41     56.85 o
 -11  -9   5      549.20      632.60     82.67 o
 -10  -9   5      181.43      169.72     52.24 o
  -9  -9   5     1516.60     1466.58     91.99 o
  -8  -9   5      328.81      314.42     41.45 o
  -7  -9   5     1370.49     1325.26     66.68 o
  -6  -9   5      441.08      406.76     35.74 o
  -5  -9   5     1931.01     1912.64    115.62 o
  -4  -9   5      996.38     1006.23     48.34 o
  -3  -9   5     2640.48     2650.37     75.84 o
  -2  -9   5      617.50      641.78     41.72 o
  -1  -9   5     2487.74     2616.76     75.07 o
   0  -9   5      705.49      671.61     39.85 o
   1  -9   5     1404.20     1384.42     63.03 o
   2  -9   5      401.90      356.93     46.30 o
   3  -9   5     1751.86     1604.63    108.18 o
   4  -9   5       94.44      103.37     46.54 o
   5  -9   5     1158.17     1269.90    123.27 o
   6  -9   5       60.29       73.74     55.46 o
   7  -9   5      722.44      739.14    109.78 o
 -12  -8   5      508.54      453.16     77.92 o
 -11  -8   5      156.66      194.99     55.91 o
 -10  -8   5      802.38      721.90     82.42 o
  -9  -8   5      294.23      269.82     43.67 o
  -8  -8   5     1364.85     1523.88    112.21 o
  -7  -8   5      506.60      463.03     38.71 o
  -6  -8   5     1841.59     1865.84     62.73 o
  -5  -8   5      535.54      570.14     38.62 o
  -4  -8   5     2673.46     2551.05     80.21 o
  -3  -8   5      493.57      477.09     32.51 o
  -2  -8   5     3376.07     3267.82     91.26 o
  -1  -8   5      433.27      399.17     30.01 o
   0  -8   5     2632.73     2651.24     78.61 o
   1  -8   5      621.62      664.75     42.70 o
   2  -8   5     2292.73     2448.77    116.91 o
   3  -8   5      295.00      186.78     43.03 o
   4  -8   5     1725.30     1914.88    141.85 o
   5  -8   5       25.98        6.73     42.56 o
   6  -8   5      814.49      639.97     95.76 o
   7  -8   5       59.18      109.27     61.17 o
 -12  -7   5      144.60      105.33     62.55 o
 -11  -7   5      752.30      748.06     86.44 o
 -10  -7   5      437.50      396.84     92.77 o
  -9  -7   5     1670.71     1504.30    108.39 o
  -8  -7   5      540.71      513.56     47.30 o
  -7  -7   5     2755.34     2716.50     84.57 o
  -6  -7   5      737.70      759.22     48.44 o
  -5  -7   5     3739.71     3805.13    112.57 o
  -4  -7   5      767.70      696.93     40.00 o
  -3  -7   5     4300.66     4198.73     95.65 o
  -2  -7   5      665.52      705.21     39.60 o
  -1  -7   5     4717.92     4602.15    102.53 o
   0  -7   5      569.88      615.56     36.43 o
   1  -7   5     4224.93     4203.99    106.05 o
   2  -7   5      122.01      122.88     31.51 o
   3  -7   5     2332.62     2180.97    209.80 o
   4  -7   5      353.58      315.88    184.42 o
   5  -7   5     1450.80     1424.45    126.08 o
   6  -7   5       79.93       78.79     52.31 o
   7  -7   5      783.61      869.56    113.31 o
   8  -7   5       22.15      -16.82     67.50 o
 -12  -6   5      690.56      550.94     83.02 o
 -11  -6   5      199.38      118.54     48.51 o
 -10  -6   5     1016.41      906.83    109.83 o
  -9  -6   5      260.62      247.81     46.46 o
  -8  -6   5     1754.81     1682.80     83.58 o
  -7  -6   5      502.47      498.00     39.85 o
  -6  -6   5     5874.19     6087.19    138.73 o
  -5  -6   5      396.40      367.50     29.94 o
  -4  -6   5     4425.07     4337.79    105.22 o
  -3  -6   5      861.63      802.91     39.70 o
  -2  -6   5     4652.95     4531.61     99.42 o
  -1  -6   5      829.45      772.04     40.53 o
   0  -6   5     5484.61     5402.32    113.24 o
   1  -6   5      302.35      328.83     35.31 o
   2  -6   5     4216.54     4061.70    133.56 o
   3  -6   5      347.74      373.76     66.18 o
   4  -6   5     2347.06     2340.57    136.04 o
   5  -6   5      157.51      128.61     50.06 o
   6  -6   5     1342.53     1522.92    294.72 o
   7  -6   5       45.85      -27.54     48.75 o
   8  -6   5      599.90      828.06    139.37 o
 -12  -5   5      209.88      189.06     60.12 o
 -11  -5   5     1043.71     1058.64    101.80 o
 -10  -5   5      676.45      631.14     64.35 o
  -9  -5   5     2141.14     2240.73    101.80 o
  -8  -5   5      535.40      563.45     54.43 o
  -7  -5   5     4674.83     4578.50    112.16 o
  -6  -5   5      862.87      849.86     45.48 o
  -5  -5   5     7179.19     7102.23    140.38 o
  -4  -5   5     1103.06     1106.71     46.36 o
  -3  -5   5    11032.06    11019.36    192.75 o
  -2  -5   5     2219.94     2179.99     60.08 o
  -1  -5   5     6789.30     6800.13    143.01 o
   0  -5   5      773.66      858.93     43.13 o
   1  -5   5     5766.49     5674.67    144.80 o
   2  -5   5      121.99       73.62     26.87 o
   3  -5   5     2814.95     2839.78    138.42 o
   4  -5   5      242.01      244.97     46.13 o
   5  -5   5     2281.93     2294.12    158.04 o
   6  -5   5      109.93      170.71     56.77 o
   7  -5   5      956.88      798.13    128.43 o
   8  -5   5       27.94       32.79     69.87 o
 -13  -4   5      152.68      149.58     93.84 o
 -12  -4   5      782.37      732.43     92.28 o
 -11  -4   5      207.21      192.72     44.53 o
 -10  -4   5     2076.17     2009.39    114.30 o
  -9  -4   5      244.46      219.24     37.48 o
  -8  -4   5     2708.51     2751.61     91.72 o
  -7  -4   5      513.89      489.44     52.21 o
  -6  -4   5     6488.56     6407.10    140.44 o
  -5  -4   5      597.58      599.82     35.90 o
  -4  -4   5     6938.89     6671.43    132.01 o
  -3  -4   5      492.93      478.30     29.38 o
  -2  -4   5     9692.79     9681.27    175.55 o
  -1  -4   5      702.90      696.87     39.09 o
   0  -4   5     5821.94     5704.37    155.65 o
   1  -4   5      828.99      813.21     69.70 o
   2  -4   5     5419.60     5542.67    161.50 o
   3  -4   5      382.65      400.11     53.79 o
   4  -4   5     2605.35     2744.37    144.24 o
   5  -4   5       75.75       83.08     53.01 o
   6  -4   5     1459.01     1209.19    209.04 o
   7  -4   5       71.14      105.86     68.47 o
   8  -4   5      653.22      956.02    148.93 o
 -13  -3   5      366.64      266.58     81.92 o
 -12  -3   5      219.20      228.00     64.11 o
 -11  -3   5     1357.89     1295.29    112.04 o
 -10  -3   5      594.36      607.46     63.59 o
  -9  -3   5     2691.46     2400.20    104.10 o
  -8  -3   5      595.14      535.41     47.81 o
  -7  -3   5     5152.09     4962.24    108.37 o
  -6  -3   5     1155.82     1186.62     52.69 o
  -5  -3   5     6815.64     6759.45    138.79 o
  -4  -3   5     1258.87     1305.96     49.85 o
  -3  -3   5    13050.03    13267.81    301.62 o
  -2  -3   5     1941.67     2069.01     59.97 o
  -1  -3   5     8789.13     8608.55    191.90 o
   0  -3   5     1451.01     1603.15     77.18 o
   1  -3   5     6022.08     5931.17    139.27 o
   2  -3   5      509.48      581.04     64.86 o
   3  -3   5     3423.41     3268.70    123.74 o
   4  -3   5      397.22      428.08     51.86 o
   5  -3   5     2399.81     2475.50    159.66 o
   6  -3   5      109.36      135.82    140.75 o
   7  -3   5     1125.43     1358.53    164.09 o
   8  -3   5       39.52       76.04    144.01 o
 -13  -2   5      166.67      150.88     60.50 o
 -12  -2   5      746.46      828.17     98.48 o
 -11  -2   5      307.61      227.69     55.93 o
 -10  -2   5     1691.31     1499.09     97.30 o
  -9  -2   5      379.06      359.96     69.20 o
  -8  -2   5     2600.12     2459.58    102.85 o
  -7  -2   5     1099.53     1104.86     53.77 o
  -6  -2   5     6747.74     6742.81    149.15 o
  -5  -2   5     1351.72     1299.11     54.15 o
  -4  -2   5     6615.77     6471.62    156.93 o
  -3  -2   5     1156.55     1134.17     49.06 o
  -2  -2   5     8118.03     8329.36    175.49 o
  -1  -2   5     1525.20     1626.43     55.75 o
   0  -2   5     6396.13     6059.25    157.80 o
   1  -2   5      923.50      961.28     52.07 o
   2  -2   5     6711.47     6522.57    195.49 o
   3  -2   5      337.69      353.43     44.18 o
   4  -2   5     2358.49     2469.14    121.54 o
   5  -2   5      108.85       95.85     42.85 o
   6  -2   5     1965.36     1868.30    149.96 o
   7  -2   5       55.71       80.36     58.62 o
   8  -2   5      747.76      582.24    121.75 o
 -13  -1   5      589.05      569.84     89.50 o
 -12  -1   5      226.33      195.98     62.10 o
 -11  -1   5     1444.32     1508.03    122.18 o
 -10  -1   5      784.75      675.95     77.94 o
  -9  -1   5     2447.18     2281.30    105.54 o
  -8  -1   5     1549.58     1597.82     89.74 o
  -7  -1   5     3841.85     3619.99     90.45 o
  -6  -1   5     1665.89     1731.98     60.40 o
  -5  -1   5     4328.29     4054.06    107.95 o
  -4  -1   5     2584.39     2776.93     81.58 o
  -3  -1   5     7391.34     7218.53    168.99 o
  -2  -1   5     2383.45     2503.11     71.28 o
  -1  -1   5    10228.22    10494.49    216.85 o
   0  -1   5     1439.74     1481.44     59.26 o
   1  -1   5     6218.85     6201.75    144.36 o
   2  -1   5      747.95      805.78     70.81 o
   3  -1   5     5465.57     5310.09    147.90 o
   4  -1   5      673.65      632.99     68.24 o
   5  -1   5     2625.24     2116.12    199.24 o
   6  -1   5      103.36       71.93     47.27 o
   7  -1   5     1276.22     1262.37    163.97 o
   8  -1   5       47.85       46.25     72.44 o
 -13   0   5      129.27      120.54     71.28 o
 -12   0   5      738.89      776.24     95.49 o
 -11   0   5      427.53      369.37     89.36 o
 -10   0   5     1701.07     1709.48    122.05 o
  -9   0   5      727.35      673.95     71.00 o
  -8   0   5     3962.06     4037.07    137.07 o
  -7   0   5     1548.56     1451.27     55.56 o
  -6   0   5     7026.75     7048.60    147.19 o
  -5   0   5     2655.59     2674.67     81.46 o
  -4   0   5     6065.70     5922.70    144.92 o
  -3   0   5     1357.48     1351.04     53.42 o
  -2   0   5     8344.18     8298.34    193.93 o
  -1   0   5       39.22       35.78     14.42 o
   0   0   5     5684.00     5305.00    121.70 o
   1   0   5      125.75      145.69     22.35 o
   2   0   5     7868.30     7738.53    200.37 o
   3   0   5       88.36       68.36     27.56 o
   4   0   5     2728.83     2529.45    123.59 o
   5   0   5       30.60       68.62     43.43 o
   6   0   5     1864.65     1789.24    144.80 o
   7   0   5       18.79       27.55     61.73 o
   8   0   5      723.90      660.38    131.61 o
 -13   1   5      555.32      292.16     86.63 o
 -12   1   5      223.13      225.01     88.54 o
 -11   1   5     1478.02     1404.67    118.63 o
 -10   1   5      770.72      687.15     90.15 o
  -9   1   5     2515.59     2295.28    240.86 o
  -8   1   5     1621.25     1659.43    128.91 o
  -7   1   5     3910.28     3841.33     86.07 o
  -6   1   5     1958.02     1979.13     57.75 o
  -5   1   5     3813.06     3694.75     95.12 o
  -4   1   5     2690.68     2668.83     79.10 o
  -3   1   5     6865.16     6815.56    163.70 o
  -2   1   5     2286.27     2282.55     78.49 o
  -1   1   5    10102.21    10454.20    241.68 o
   0   1   5     1288.63     1269.66     54.31 o
   1   1   5     6721.20     6690.46    174.24 o
   2   1   5      787.48      778.29     60.60 o
   3   1   5     5626.61     5348.87    164.93 o
   4   1   5      633.64      641.76     74.21 o
   5   1   5     2657.31     2720.34    146.27 o
   6   1   5       88.90      147.19     66.82 o
   7   1   5     1253.71     1184.88    299.39 o
   8   1   5       35.68       19.98     70.62 o
 -13   2   5      156.67       76.38     62.39 o
 -12   2   5      775.39      688.25    133.55 o
 -11   2   5      321.39      300.09     71.55 o
 -10   2   5     1960.98     1904.51    149.21 o
  -9   2   5      461.07      478.87     71.57 o
  -8   2   5     2759.77     2618.05    131.08 o
  -7   2   5     1186.28     1302.61     76.90 o
  -6   2   5     6317.10     6131.67    175.57 o
  -5   2   5     1430.46     1520.82     52.88 o
  -4   2   5     6415.60     6293.45    139.92 o
  -3   2   5      883.58      910.64     42.88 o
  -2   2   5     8204.11     8135.12    175.76 o
  -1   2   5     1144.31     1209.84     76.25 o
   0   2   5     6349.76     6033.95    208.91 o
   1   2   5      933.47      939.03     62.86 o
   2   2   5     6941.41     6561.41    184.25 o
   3   2   5      226.53      167.32     37.46 o
   4   2   5     2374.56     2583.91    125.08 o
   5   2   5       77.48      121.34     49.40 o
   6   2   5     1978.40     2058.69    157.70 o
   7   2   5       35.84       16.65     58.51 o
   8   2   5      802.59     1039.82    314.26 o
 -13   3   5      369.75      388.52     92.93 o
 -12   3   5      238.40      145.25     63.19 o
 -11   3   5     1395.68     1533.37    143.54 o
 -10   3   5      685.81      643.51     88.03 o
  -9   3   5     2690.22     2838.21    135.31 o
  -8   3   5      743.17      762.20     61.96 o
  -7   3   5     5067.11     4975.76    154.35 o
  -6   3   5     1173.39     1229.54     68.99 o
  -5   3   5     6420.21     6192.19    155.63 o
  -4   3   5     1243.73     1247.09     47.94 o
  -3   3   5    14062.47    14112.93    274.39 o
  -2   3   5     1876.16     1954.19     66.05 o
  -1   3   5     9382.52     9350.06    216.79 o
   0   3   5     1291.40     1349.49     72.89 o
   1   3   5     6001.94     5887.62    167.04 o
   2   3   5      503.97      510.36     49.91 o
   3   3   5     3616.37     3498.50    124.44 o
   4   3   5      276.90      289.05     51.63 o
   5   3   5     2517.58     2437.66    165.27 o
   6   3   5       75.10      143.38     55.98 o
   7   3   5     1027.42      870.83    137.00 o
   8   3   5       31.71       58.73     76.32 o
 -13   4   5      153.85      135.11     75.02 o
 -12   4   5      689.38      709.88    108.80 o
 -11   4   5      223.74      202.38    159.57 o
 -10   4   5     1948.30     1984.16    156.64 o
  -9   4   5      238.87      211.10     45.59 o
  -8   4   5     2796.29     2826.60    110.07 o
  -7   4   5      574.41      617.38     53.51 o
  -6   4   5     6623.33     6357.29    179.66 o
  -5   4   5      743.08      803.85     60.48 o
  -4   4   5     6910.54     6740.36    182.04 o
  -3   4   5      752.51      757.11     41.99 o
  -2   4   5     9357.40     9641.87    223.68 o
  -1   4   5      547.26      519.82     40.64 o
   0   4   5     5924.25     5601.92    155.14 o
   1   4   5      829.72      864.77     65.58 o
   2   4   5     5703.06     5636.42    268.27 o
   3   4   5      296.66      380.93     59.65 o
   4   4   5     2604.59     2493.51    160.19 o
   5   4   5       89.76       67.35     52.78 o
   6   4   5     1517.75     1382.80    131.00 o
   7   4   5       45.99      154.43     65.87 o
   8   4   5      675.36      730.93    134.00 o
 -13   5   5      356.82      554.66    150.51 o
 -12   5   5      216.70      273.70    140.75 o
 -11   5   5      966.58     1063.37    121.79 o
 -10   5   5      606.52      640.31     62.92 o
  -9   5   5     2001.97     2167.17    117.37 o
  -8   5   5      619.06      730.23     62.02 o
  -7   5   5     4605.02     4438.82    146.39 o
  -6   5   5      840.70      906.05     59.39 o
  -5   5   5     7167.00     6730.63    220.09 o
  -4   5   5     1177.35     1079.55     65.50 o
  -3   5   5    10106.28     9940.85    271.29 o
  -2   5   5     2267.29     2178.12     84.12 o
  -1   5   5     6864.63     6580.15    195.51 o
   0   5   5      746.44      689.31     55.11 o
   1   5   5     5904.61     5691.88    176.81 o
   2   5   5      131.11      119.28     37.78 o
   3   5   5     2825.55     3009.88    169.49 o
   4   5   5      325.54      262.95     56.54 o
   5   5   5     2159.91     2207.15    200.14 o
   6   5   5      120.76      117.53     69.97 o
   7   5   5      834.05      786.76    135.83 o
   8   5   5       17.61       56.41     77.58 o
 -12   6   5      587.08      687.02    105.82 o
 -11   6   5      205.62      324.81     55.61 o
 -10   6   5      843.97      901.10     70.71 o
  -9   6   5      157.71      142.29     52.63 o
  -8   6   5     1591.38     1534.30    113.92 o
  -7   6   5      506.01      431.75     45.97 o
  -6   6   5     5844.45     6143.46    175.40 o
  -5   6   5      301.65      290.88     37.88 o
  -4   6   5     4475.28     4590.83    154.56 o
  -3   6   5     1046.10     1120.98     68.12 o
  -2   6   5     4449.39     4481.56    139.27 o
  -1   6   5      869.34      810.54     64.58 o
   0   6   5     5301.78     5307.80    242.00 o
   1   6   5      381.51      304.83     63.74 o
   2   6   5     4014.43     3974.54    213.48 o
   3   6   5      293.53      314.32     70.83 o
   4   6   5     2215.71     2166.62    187.82 o
   5   6   5      172.59      244.08     75.22 o
   6   6   5     1422.90     1443.90    184.89 o
   7   6   5       36.25       87.38     87.33 o
   8   6   5      577.78      540.82    126.92 o
 -12   7   5      138.53       83.62     86.87 o
 -11   7   5      720.88      760.68    130.68 o
 -10   7   5      375.04      409.65     51.87 o
  -9   7   5     1661.45     1802.51    106.17 o
  -8   7   5      493.09      497.97     53.21 o
  -7   7   5     2267.63     2335.62    133.16 o
  -6   7   5      519.86      509.47     53.98 o
  -5   7   5     3562.99     3451.38    114.55 o
  -4   7   5      666.12      654.98     54.56 o
  -3   7   5     4258.10     4245.80    131.25 o
  -2   7   5      600.55      573.97     58.37 o
  -1   7   5     4409.02     3981.64    199.27 o
   0   7   5      747.59      586.17    141.92 o
   1   7   5     3558.20     3384.37    197.99 o
   2   7   5      148.76      154.72    120.32 o
   3   7   5     2020.24     2174.27    181.30 o
   4   7   5      375.14      354.78     81.10 o
   5   7   5     1397.50     1425.43    159.90 o
   6   7   5       94.97       71.09    140.52 o
   7   7   5      711.81      770.11    138.17 o
   8   7   5       37.48       23.19     79.94 o
 -12   8   5      438.41      388.81     80.39 o
 -11   8   5      167.80       94.86     52.68 o
 -10   8   5      751.50      993.66     87.43 o
  -9   8   5      221.33      213.18     50.91 o
  -8   8   5     1153.91     1165.68     97.32 o
  -7   8   5      543.81      553.43     61.99 o
  -6   8   5     1609.69     1657.04    112.04 o
  -5   8   5      406.42      557.35     64.56 o
  -4   8   5     2348.16     2321.27    123.42 o
  -3   8   5      455.09      408.66     70.38 o
  -2   8   5     3273.98     3116.22    156.91 o
  -1   8   5      321.85      378.01     96.62 o
   0   8   5     2731.91     2608.44    239.00 o
   1   8   5      721.28      746.06    134.02 o
   2   8   5     2329.80     2462.48    389.51 o
   3   8   5      298.88      328.37     74.37 o
   4   8   5     1647.93     1728.96    170.59 o
   5   8   5       45.13       75.60     60.74 o
   6   8   5      785.84      830.01    132.54 o
   7   8   5       53.49      -40.26     73.16 o
 -12   9   5       83.27       10.70     52.14 o
 -11   9   5      556.35      553.11     83.54 o
 -10   9   5      163.99      156.02     45.20 o
  -9   9   5     1550.38     1665.85    119.95 o
  -8   9   5      275.98      264.92     49.11 o
  -7   9   5     1483.24     1488.01    124.14 o
  -6   9   5      356.81      247.86     47.32 o
  -5   9   5     2242.60     2231.55    115.38 o
  -4   9   5      897.59      866.22     78.84 o
  -3   9   5     2720.44     2571.82    209.27 o
  -2   9   5      525.54      484.22     98.71 o
  -1   9   5     2137.68     2172.84    217.40 o
   0   9   5      631.90      666.45     84.53 o
   1   9   5     1433.45     1601.84    139.39 o
   2   9   5      281.73      303.53     67.85 o
   3   9   5     1538.04     1630.82    157.33 o
   4   9   5       66.42       91.13     73.16 o
   5   9   5     1167.19     1418.66    160.90 o
   6   9   5       58.79       41.75     64.88 o
   7   9   5      680.16      739.09    134.91 o
 -11  10   5      140.21      133.51     59.10 o
 -10  10   5      783.38      996.41     88.56 o
  -9  10   5      225.08      185.79     44.72 o
  -8  10   5     1439.15     1568.34    131.05 o
  -7  10   5      530.89      587.87     65.05 o
  -6  10   5     2100.40     2198.55    123.44 o
  -5  10   5      470.74      410.75     55.99 o
  -4  10   5     2415.69     2436.09    125.57 o
  -3  10   5      163.37      155.14     37.60 o
  -2  10   5     2398.49     2172.22    127.65 o
  -1  10   5       44.55       83.71     36.06 o
   0  10   5     2699.48     2676.67    157.37 o
   1  10   5      166.89      125.54     95.93 o
   2  10   5     2060.49     2391.70    181.77 o
   3  10   5      102.77       81.48     55.34 o
   4  10   5     1142.56      852.30    123.13 o
   5  10   5       24.50      -28.33     51.65 o
   6  10   5      518.20      587.08    136.34 o
   7  10   5       26.54       79.36     76.12 o
 -11  11   5      485.63      476.06     81.24 o
 -10  11   5      211.05      150.08     52.04 o
  -9  11   5     1128.00     1254.01    102.65 o
  -8  11   5      339.09      387.92     59.07 o
  -7  11   5     1672.87     1571.03    145.51 o
  -6  11   5      361.79      470.94     60.50 o
  -5  11   5     1908.03     1972.01    134.25 o
  -4  11   5      504.43      516.39    133.55 o
  -3  11   5     2648.62     2780.99    136.58 o
  -2  11   5      419.15      350.97     58.07 o
  -1  11   5     2737.05     2835.33    154.92 o
   0  11   5      116.04      135.15     47.22 o
   1  11   5     2243.07     2733.82    172.24 o
   2  11   5      190.05      270.08     66.44 o
   3  11   5     1501.04     1531.91    154.54 o
   4  11   5       97.07      139.66     63.89 o
   5  11   5      933.32     1035.85    141.17 o
   6  11   5       38.90       50.68     63.56 o
 -10  12   5      423.37      445.11     81.96 o
  -9  12   5      226.20      227.72     92.54 o
  -8  12   5      981.09      999.10    129.86 o
  -7  12   5      245.08      285.98     71.17 o
  -6  12   5     1569.43     1655.15    205.33 o
  -5  12   5      374.89      346.08     94.30 o
  -4  12   5     2561.64     2717.54    217.87 o
  -3  12   5      336.46      170.95     68.75 o
  -2  12   5     2302.47     2250.18    183.96 o
  -1  12   5      295.16      366.57     62.57 o
   0  12   5     2520.50     2474.80    148.61 o
   1  12   5      203.43      233.24     77.11 o
   2  12   5     1828.05     1925.48    163.69 o
   3  12   5       76.29       96.24     59.46 o
   4  12   5     1119.18     1235.17    179.54 o
   5  12   5       43.22       83.55     69.34 o
   6  12   5      423.28      620.60    147.96 o
 -10  13   5      128.36      122.22     76.77 o
  -9  13   5      614.23      535.01     83.31 o
  -8  13   5      224.79      269.33     81.46 o
  -7  13   5     1119.89      949.30    124.14 o
  -6  13   5      222.25      284.76     99.41 o
  -5  13   5     1593.27     1807.98    211.36 o
  -4  13   5      261.32      288.01     85.47 o
  -3  13   5     2129.36     2517.79    206.72 o
  -2  13   5      480.24      508.67    103.13 o
  -1  13   5     2446.17     2311.09    226.00 o
   0  13   5      150.91      196.05     54.33 o
   1  13   5     1679.69     1944.25    156.03 o
   2  13   5      170.10      130.31     62.73 o
   3  13   5     1065.34     1148.55    138.89 o
   4  13   5       42.81       34.56     59.42 o
   5  13   5      674.56      690.68    126.35 o
  -9  14   5       70.34       62.77     49.35 o
  -8  14   5      670.72      513.72    101.32 o
  -7  14   5      161.94      213.89     72.56 o
  -6  14   5     1001.60     1086.62    296.84 o
  -5  14   5      281.49      289.41     91.98 o
  -4  14   5     1626.36     1617.05    196.50 o
  -3  14   5      153.07      176.06     72.93 o
  -2  14   5     1130.10     1330.90    160.73 o
  -1  14   5      232.71      249.92     82.22 o
   0  14   5     1560.29     1725.90    138.44 o
   1  14   5      177.71      139.03     54.81 o
   2  14   5      975.33     1043.90    121.99 o
   3  14   5       36.22       96.09    107.08 o
   4  14   5      629.87      517.57    175.60 o
   5  14   5       24.24       44.38     71.13 o
  -9  15   5      431.00      580.83     93.20 o
  -8  15   5       99.13       72.05     53.18 o
  -7  15   5      543.90      613.90    105.06 o
  -6  15   5      108.67      100.48     57.13 o
  -5  15   5      978.16      971.35    162.59 o
  -4  15   5      161.25      170.02     81.76 o
  -3  15   5     1008.12     1284.91    168.16 o
  -2  15   5      185.46      114.74     70.61 o
  -1  15   5     1188.41     1239.39    161.19 o
   0  15   5      111.03      120.22     73.63 o
   1  15   5      695.42      707.75     98.36 o
   2  15   5       63.43       87.33     56.52 o
   3  15   5      624.50      578.03    103.16 o
   4  15   5       29.76      -44.83     59.47 o
  -8  16   5      394.06      413.70     78.07 o
  -7  16   5       75.63       99.21     64.04 o
  -6  16   5      481.60      674.97    157.25 o
  -5  16   5      107.03      125.43     84.55 o
  -4  16   5      949.96     1122.32    167.23 o
  -3  16   5       59.08      211.36     86.40 o
  -2  16   5      679.62      687.98    128.68 o
  -1  16   5      103.29      106.38     71.07 o
   0  16   5      809.44     1068.90    151.90 o
   1  16   5       82.89      143.60     61.09 o
   2  16   5      620.78      682.77    101.17 o
   3  16   5       28.19      -17.19     81.29 o
  -7  17   5      384.59      298.83     72.67 o
  -6  17   5       32.50       79.72     61.30 o
  -5  17   5      604.00      804.11    147.72 o
  -4  17   5       45.40       67.82     72.93 o
  -3  17   5      586.89      594.14    123.57 o
  -2  17   5       44.82      101.73     74.33 o
  -1  17   5      758.15      980.17    147.72 o
   2  17   5       18.36       32.05     82.69 o
  -5  18   5       71.76       56.59     86.17 o
  -4  18   5      463.81      500.31    120.78 o
  -3  18   5       68.46       59.46     73.40 o
  -2  18   5      364.04      300.56     98.02 o
  -4 -18   6       94.85       41.05     62.43 o
  -3 -18   6      300.37      344.13    150.20 o
  -2 -18   6       86.24      119.14     63.53 o
  -1 -18   6      346.95      371.80    181.17 o
  -6 -17   6      282.66      369.34     62.85 o
  -5 -17   6      161.09      149.75     50.30 o
  -4 -17   6      514.51      437.28     63.95 o
  -3 -17   6      123.09       74.31     49.09 o
  -2 -17   6      468.37      422.58     67.13 o
  -1 -17   6      197.58      131.86     51.41 o
   0 -17   6      401.78      438.07    106.24 o
  -7 -16   6      399.53      436.37     64.41 o
  -6 -16   6      129.00      180.37     50.95 o
  -5 -16   6      618.39      650.71     71.41 o
  -4 -16   6      246.66      278.82     47.73 o
  -3 -16   6      472.76      600.46     59.85 o
  -2 -16   6      190.58      260.46     56.10 o
  -1 -16   6      658.58      682.99     81.42 o
   0 -16   6      181.25      254.25     74.70 o
   1 -16   6      436.65      458.55    250.39 o
   2 -16   6      182.97       43.67    108.24 o
  -8 -15   6      511.18      465.74     66.61 o
  -7 -15   6      100.67       73.62     44.94 o
  -6 -15   6      560.72      534.94     60.76 o
  -5 -15   6      272.30      204.15     45.52 o
  -4 -15   6      649.53      726.01     61.61 o
  -3 -15   6      303.47      276.50     43.33 o
  -2 -15   6      834.92      822.76     63.35 o
  -1 -15   6      517.99      523.62     53.07 o
   0 -15   6      738.27      782.00     93.22 o
   1 -15   6      151.31       92.77     81.78 o
   2 -15   6      467.27      325.30     78.85 o
   3 -15   6      145.66      129.03     79.68 o
  -9 -14   6      543.82      657.17     79.47 o
  -8 -14   6      182.62      144.96     53.97 o
  -7 -14   6      641.90      839.67     76.31 o
  -6 -14   6      257.78      248.46     47.15 o
  -5 -14   6      832.52      685.55     65.11 o
  -4 -14   6      380.89      354.39     44.43 o
  -3 -14   6      787.71      847.15     66.52 o
  -2 -14   6      338.31      281.09     41.81 o
  -1 -14   6      839.79      792.39     60.75 o
   0 -14   6      422.42      344.38     54.33 o
   1 -14   6      676.20      705.08     71.07 o
   2 -14   6      219.86      172.25     48.15 o
   3 -14   6      402.99      341.36     65.35 o
   4 -14   6      169.35      155.03     80.99 o
 -10 -13   6      429.06      497.21     75.99 o
  -9 -13   6      228.36      217.28     55.68 o
  -8 -13   6      614.92      622.28     69.60 o
  -7 -13   6      421.88      418.30     59.42 o
  -6 -13   6     1047.06     1105.00     95.06 o
  -5 -13   6      471.27      473.60     54.59 o
  -4 -13   6     1262.93     1200.85     72.94 o
  -3 -13   6      329.14      306.38     40.58 o
  -2 -13   6     1281.59     1292.66     74.12 o
  -1 -13   6      579.39      613.62     52.71 o
   0 -13   6      672.14      684.15     54.60 o
   1 -13   6      365.74      358.25     62.15 o
   2 -13   6      623.02      642.17     68.18 o
   3 -13   6      252.18      253.05     57.53 o
   4 -13   6      495.37      481.46     76.08 o
 -10 -12   6       92.33       73.87     51.85 o
  -9 -12   6      812.11      945.21     93.99 o
  -8 -12   6      303.84      388.09     51.55 o
  -7 -12   6     1057.82     1078.30     77.60 o
  -6 -12   6      470.31      490.46     53.17 o
  -5 -12   6     1728.48     1820.16     97.19 o
  -4 -12   6      942.84      949.30     65.68 o
  -3 -12   6     1796.84     1745.80     84.65 o
  -2 -12   6      630.40      663.75     52.00 o
  -1 -12   6     1527.02     1543.39     71.80 o
   0 -12   6      665.06      637.26     77.94 o
   1 -12   6     1164.41      977.93     79.53 o
   2 -12   6      515.95      513.21     62.20 o
   3 -12   6      517.30      591.07     97.42 o
   4 -12   6      362.19      320.32     65.92 o
   5 -12   6      323.89      403.99    160.50 o
 -11 -11   6       96.84      152.72    137.97 o
 -10 -11   6      642.84      752.77    122.96 o
  -9 -11   6      292.15      222.41     59.16 o
  -8 -11   6      953.80     1197.94    101.72 o
  -7 -11   6      441.00      425.55     55.77 o
  -6 -11   6     1499.89     1429.33    107.86 o
  -5 -11   6      758.15      819.98     68.22 o
  -4 -11   6     1963.35     2089.28     88.67 o
  -3 -11   6      826.54      734.42     53.64 o
  -2 -11   6     2011.14     2039.37     79.81 o
  -1 -11   6      992.96     1103.13     62.45 o
   0 -11   6     1502.40     1438.68     76.21 o
   1 -11   6      580.13      538.35     68.26 o
   2 -11   6      946.19      968.94     79.78 o
   3 -11   6      439.66      486.30     69.02 o
   4 -11   6      533.07      454.70     82.70 o
   5 -11   6      316.55      207.91     68.20 o
 -11 -10   6      463.76      399.22    101.19 o
 -10 -10   6      218.82      283.77     85.50 o
  -9 -10   6      951.54      847.64    103.88 o
  -8 -10   6      440.95      430.32     56.63 o
  -7 -10   6     1566.80     1535.11     96.16 o
  -6 -10   6      788.00      792.25     67.23 o
  -5 -10   6     2277.04     2236.15    105.68 o
  -4 -10   6     1041.97     1145.50     58.83 o
  -3 -10   6     1610.26     1681.83     63.78 o
  -2 -10   6      790.23      763.45     44.68 o
  -1 -10   6     1561.01     1563.06     64.95 o
   0 -10   6     1003.77      981.95     55.96 o
   1 -10   6     1097.37     1066.59     87.66 o
   2 -10   6     1090.64     1338.54    103.24 o
   3 -10   6      718.99      656.85     87.61 o
   4 -10   6      589.29      521.79     84.07 o
   5 -10   6      526.14      538.04     92.69 o
   6 -10   6      245.15      275.16     77.38 o
 -12  -9   6      411.93      288.63     97.09 o
 -11  -9   6      124.89      152.67     54.84 o
 -10  -9   6      740.01      765.59     82.36 o
  -9  -9   6      542.32      561.95     54.12 o
  -8  -9   6     1372.36     1454.97     92.21 o
  -7  -9   6      398.21      362.50     33.40 o
  -6  -9   6     2141.46     2115.37     91.55 o
  -5  -9   6      672.14      776.99     49.26 o
  -4  -9   6     2605.33     2529.41     80.00 o
  -3  -9   6      993.07      994.98     50.86 o
  -2  -9   6     1446.19     1507.63     61.52 o
  -1  -9   6     1297.56     1343.00     59.19 o
   0  -9   6     1867.70     1711.51     72.81 o
   1  -9   6     1295.57     1356.09     84.74 o
   2  -9   6     1224.23     1215.31     85.71 o
   3  -9   6     1017.07     1137.98    141.01 o
   4  -9   6      785.19      814.29    100.04 o
   5  -9   6      450.73      495.87    121.37 o
   6  -9   6      548.21      646.28    101.93 o
 -12  -8   6      132.38      130.71     56.35 o
 -11  -8   6      617.04      730.83     90.47 o
 -10  -8   6      349.24      312.82     57.71 o
  -9  -8   6     1070.45     1074.29     72.47 o
  -8  -8   6      211.51      174.60     34.36 o
  -7  -8   6     1636.06     1737.84     68.42 o
  -6  -8   6      609.60      607.25     43.94 o
  -5  -8   6     1730.36     1744.81     69.32 o
  -4  -8   6     1241.83     1244.58     55.92 o
  -3  -8   6     1383.65     1482.63     85.73 o
  -2  -8   6     1585.46     1560.54     68.20 o
  -1  -8   6     2410.89     2302.84     75.88 o
   0  -8   6     1125.33     1125.45     67.32 o
   1  -8   6     2141.01     2209.40     92.26 o
   2  -8   6     1081.70     1038.83    102.21 o
   3  -8   6     1445.30     1428.06    198.49 o
   4  -8   6      555.85      674.80    101.35 o
   5  -8   6      660.14      639.22     93.30 o
   6  -8   6      276.14      272.88     76.36 o
 -12  -7   6      397.98      497.06     90.33 o
 -11  -7   6      194.44      151.10     51.71 o
 -10  -7   6      933.53     1020.08    121.31 o
  -9  -7   6      521.52      451.91     54.36 o
  -8  -7   6     1454.79     1460.75     80.85 o
  -7  -7   6      730.59      719.44     71.27 o
  -6  -7   6     1533.16     1564.64     86.75 o
  -5  -7   6      601.74      607.56     41.69 o
  -4  -7   6     2647.64     2652.50     84.41 o
  -3  -7   6     1209.52     1111.78     51.69 o
  -2  -7   6     2574.12     2629.78     77.91 o
  -1  -7   6     1489.79     1471.35     62.72 o
   0  -7   6     2594.38     2604.92     85.40 o
   1  -7   6      878.32      898.73     64.88 o
   2  -7   6     1970.17     2158.42    150.13 o
   3  -7   6      585.95      598.41    106.56 o
   4  -7   6     1233.73     1253.26    118.92 o
   5  -7   6      473.86      562.67     97.37 o
   6  -7   6      667.75      744.11    102.57 o
   7  -7   6      267.38      293.09     96.73 o
 -12  -6   6      147.94      112.46     49.44 o
 -11  -6   6      741.01      755.26     87.10 o
 -10  -6   6      129.13      172.50     46.08 o
  -9  -6   6     1046.33     1091.85     72.04 o
  -8  -6   6      324.50      383.78     45.55 o
  -7  -6   6     2037.20     1978.04     69.78 o
  -6  -6   6     1771.78     1670.90     72.97 o
  -5  -6   6     2319.18     2355.50     77.53 o
  -4  -6   6     1038.08     1083.68     53.62 o
  -3  -6   6     5540.00     5374.31    117.07 o
  -2  -6   6      896.34      934.23     72.76 o
  -1  -6   6     4180.04     4165.67     99.63 o
   0  -6   6     1323.92     1452.77     61.30 o
   1  -6   6     2317.97     2171.20     95.11 o
   2  -6   6      820.22      846.43     79.31 o
   3  -6   6     2232.02     2313.16    151.91 o
   4  -6   6      761.00      730.67     91.99 o
   5  -6   6     1046.76     1160.78    119.23 o
   6  -6   6      362.20      191.77    113.81 o
   7  -6   6      365.87      445.96    112.25 o
 -13  -5   6      100.38       48.31     77.11 o
 -12  -5   6      613.32      583.95     82.55 o
 -11  -5   6      279.98      336.62     63.34 o
 -10  -5   6     1469.20     1521.28     98.69 o
  -9  -5   6      632.67      479.21     80.21 o
  -8  -5   6     2059.34     2202.95     96.32 o
  -7  -5   6     1810.94     1920.32     72.94 o
  -6  -5   6     3927.28     3995.20    102.82 o
  -5  -5   6     1137.83     1132.12     53.97 o
  -4  -5   6     5510.82     5245.56    116.06 o
  -3  -5   6     2234.41     2213.10     61.95 o
  -2  -5   6     5810.18     5835.55    124.51 o
  -1  -5   6     1403.11     1518.02     60.83 o
   0  -5   6     3279.26     2988.85     88.82 o
   1  -5   6     1355.48     1361.38     72.67 o
   2  -5   6     2305.47     2536.77    200.35 o
   3  -5   6      690.26      845.43     81.38 o
   4  -5   6     1286.02     1495.42    126.63 o
   5  -5   6      649.00      606.06    106.59 o
   6  -5   6      643.27      899.60    133.91 o
   7  -5   6      284.24      134.76    157.48 o
 -13  -4   6      380.60      259.03     81.26 o
 -12  -4   6      232.78      154.83     55.55 o
 -11  -4   6     1129.42     1075.37     87.04 o
 -10  -4   6      500.76      431.39     51.31 o
  -9  -4   6     1890.47     1886.52    127.98 o
  -8  -4   6      500.17      528.93     39.99 o
  -7  -4   6     4268.53     4314.20    109.98 o
  -6  -4   6     1252.97     1360.27     60.70 o
  -5  -4   6     3552.67     3617.89     92.68 o
  -4  -4   6     2834.76     2771.00     78.93 o
  -3  -4   6     5593.90     5549.48    116.63 o
  -2  -4   6     2537.38     2452.76     69.14 o
  -1  -4   6     5787.19     5908.51    123.63 o
   0  -4   6     1558.21     1537.11     74.50 o
   1  -4   6     4413.74     4533.13    210.08 o
   2  -4   6     1291.47     1289.37    115.54 o
   3  -4   6     1666.20     1672.45    111.29 o
   4  -4   6      891.00      893.68     97.21 o
   5  -4   6      846.69      725.97    152.14 o
   6  -4   6      531.00      523.89    104.96 o
   7  -4   6      430.87      392.63    106.79 o
 -13  -3   6      109.85       29.21     58.93 o
 -12  -3   6      905.18      904.19    101.39 o
 -11  -3   6      468.19      503.11     74.56 o
 -10  -3   6     2000.11     1880.35    124.90 o
  -9  -3   6      760.08      708.77     67.23 o
  -8  -3   6     2862.32     2878.46     80.69 o
  -7  -3   6     1507.31     1515.39     65.76 o
  -6  -3   6     4311.15     4270.99    105.77 o
  -5  -3   6     1770.17     1858.60     64.43 o
  -4  -3   6     3784.19     3611.14     90.05 o
  -3  -3   6     4971.40     4951.26    124.37 o
  -2  -3   6     5815.29     5816.04    125.68 o
  -1  -3   6     3263.12     3384.41     89.95 o
   0  -3   6     5215.64     5304.66    138.46 o
   1  -3   6     1825.17     1830.87    170.70 o
   2  -3   6     3230.77     3309.90    222.94 o
   3  -3   6      461.14      506.67     60.09 o
   4  -3   6     1119.94     1280.66    138.08 o
   5  -3   6      629.88      612.73    107.31 o
   6  -3   6      493.16      527.94    103.31 o
   7  -3   6      321.30      418.63    106.42 o
 -13  -2   6      521.78      593.73    178.15 o
 -12  -2   6      167.05      179.32     57.09 o
 -11  -2   6     1210.29     1193.92    107.10 o
 -10  -2   6      291.21      312.80     46.13 o
  -9  -2   6     1941.21     1811.80    103.89 o
  -8  -2   6      792.42      805.42     51.35 o
  -7  -2   6     4567.12     4548.04    119.00 o
  -6  -2   6     2225.19     2283.11     72.37 o
  -5  -2   6     5446.83     5682.56    151.56 o
  -4  -2   6     2158.26     2155.70     71.42 o
  -3  -2   6     6804.82     6923.33    156.89 o
  -2  -2   6     2542.20     2593.33     81.69 o
  -1  -2   6     4404.65     4410.69    105.97 o
   0  -2   6     2469.10     2356.33     84.02 o
   1  -2   6     3554.03     3600.99    112.83 o
   2  -2   6     3778.55     3872.16    121.77 o
   3  -2   6     2685.03     2761.18    144.37 o
   4  -2   6     1145.48     1103.81    107.43 o
   5  -2   6     1590.89     1626.88    224.04 o
   6  -2   6      588.36      448.24     99.30 o
   7  -2   6      614.63      600.14    118.42 o
 -13  -1   6       81.75        7.18     49.59 o
 -12  -1   6      822.67      743.91     94.41 o
 -11  -1   6      185.68      234.02     55.59 o
 -10  -1   6     1452.65     1426.96    112.97 o
  -9  -1   6      738.73      797.47     93.64 o
  -8  -1   6     2552.60     2467.91     91.56 o
  -7  -1   6     1369.12     1335.19     62.25 o
  -6  -1   6     4746.35     4701.30    141.21 o
  -5  -1   6     1284.74     1269.68     62.98 o
  -4  -1   6     6000.01     5813.01    146.67 o
  -3  -1   6     2007.42     2017.44     68.30 o
  -2  -1   6     5249.73     5257.81    129.61 o
  -1  -1   6     2705.51     2712.49     81.02 o
   0  -1   6     3598.46     3691.19    100.68 o
   1  -1   6     2701.00     2712.89    103.11 o
   2  -1   6     3183.54     3339.89    129.24 o
   3  -1   6     1283.16     1128.74     92.30 o
   4  -1   6     2144.35     1989.38    149.95 o
   5  -1   6      965.57     1133.42    114.99 o
   6  -1   6      965.33     1018.55    116.00 o
   7  -1   6      319.07      312.68     99.81 o
   8  -1   6      442.86      428.77    158.87 o
 -13   0   6      437.65      280.10     71.57 o
 -12   0   6      169.97      110.79     49.74 o
 -11   0   6     1280.81     1347.78    133.00 o
 -10   0   6      295.78      235.21     52.80 o
  -9   0   6     2007.95     1932.11    126.04 o
  -8   0   6      472.39      447.13     42.85 o
  -7   0   6     3012.46     3028.26     96.33 o
  -6   0   6     1147.39     1153.62     59.59 o
  -5   0   6     3998.76     3846.11     99.87 o
  -4   0   6     1977.48     2082.93     80.41 o
  -3   0   6     4632.58     4447.68    111.30 o
  -2   0   6     2874.30     2826.70     83.80 o
  -1   0   6     3980.71     3966.95    101.59 o
   0   0   6     1021.24     1024.18     68.94 o
   1   0   6     3862.37     3864.42    130.97 o
   2   0   6     3201.99     3012.30    121.43 o
   3   0   6     1921.34     2006.68    108.29 o
   4   0   6      982.91     1073.99     90.86 o
   5   0   6     1503.39     1642.44    138.11 o
   6   0   6      849.53      724.19     99.19 o
   7   0   6      984.52      879.38    142.09 o
   8   0   6      259.20      104.99     88.93 o
 -13   1   6       69.83       81.53     66.35 o
 -12   1   6      894.83      987.17    106.03 o
 -11   1   6      211.83      200.01     51.00 o
 -10   1   6     1575.46     1502.35    114.87 o
  -9   1   6      741.95      814.41     80.99 o
  -8   1   6     2681.67     2689.18    139.26 o
  -7   1   6     1402.28     1421.39     68.00 o
  -6   1   6     4918.03     4790.62    118.78 o
  -5   1   6     1416.66     1374.44     57.01 o
  -4   1   6     5699.12     5458.95    130.29 o
  -3   1   6     2306.72     2233.09     68.00 o
  -2   1   6     5104.59     5107.51    127.43 o
  -1   1   6     2942.39     3063.80     89.90 o
   0   1   6     3599.45     3666.02    108.44 o
   1   1   6     2839.02     2929.96    111.59 o
   2   1   6     3078.31     3084.91    120.09 o
   3   1   6     1294.33     1366.82     88.72 o
   4   1   6     2007.39     1942.73    122.88 o
   5   1   6     1036.17      960.86    104.78 o
   6   1   6      923.42      750.25    124.38 o
   7   1   6      366.60      408.53    108.48 o
   8   1   6      472.69      630.80    138.19 o
 -13   2   6      532.70      661.15    112.42 o
 -12   2   6      133.97       82.76     51.70 o
 -11   2   6     1238.33     1219.19    195.39 o
 -10   2   6      334.63      397.40     60.58 o
  -9   2   6     2040.40     2099.36    131.00 o
  -8   2   6      866.93      883.07     61.89 o
  -7   2   6     4927.07     4760.49    123.03 o
  -6   2   6     2205.95     2189.51    107.71 o
  -5   2   6     5883.30     5995.84    136.75 o
  -4   2   6     2361.15     2347.26     74.30 o
  -3   2   6     6592.13     6445.40    150.29 o
  -2   2   6     2702.25     2773.29    128.25 o
  -1   2   6     3565.39     3445.64    118.63 o
   0   2   6     2763.78     2766.90     89.21 o
   1   2   6     3370.14     3548.54    123.96 o
   2   2   6     4224.84     3946.47    167.12 o
   3   2   6     2199.69     2222.18    142.64 o
   4   2   6     1351.55     1261.56     97.86 o
   5   2   6     1594.09     1472.41    131.33 o
   6   2   6      631.22      429.20    101.27 o
   7   2   6      601.96      652.43    129.21 o
 -13   3   6       89.24       60.40     85.01 o
 -12   3   6      964.83     1029.38    106.37 o
 -11   3   6      479.90      543.06     90.35 o
 -10   3   6     1997.15     2001.65    155.53 o
  -9   3   6      795.49      832.48     70.42 o
  -8   3   6     2705.99     2802.23    138.99 o
  -7   3   6     1507.48     1788.55    109.20 o
  -6   3   6     4349.14     4354.56    138.93 o
  -5   3   6     1839.92     1799.79     66.43 o
  -4   3   6     3433.49     3334.90     90.24 o
  -3   3   6     5043.68     5023.77    121.46 o
  -2   3   6     5156.36     5076.29    147.15 o
  -1   3   6     3271.91     3231.62    108.78 o
   0   3   6     5036.78     4872.46    176.33 o
   1   3   6     1978.11     2191.71    104.49 o
   2   3   6     3185.63     3004.70    120.59 o
   3   3   6      571.11      541.79     63.07 o
   4   3   6     1171.72     1114.04    208.16 o
   5   3   6      622.77      634.83    127.40 o
   6   3   6      523.79      398.01     79.12 o
   7   3   6      304.28      316.68    106.84 o
 -13   4   6      357.72      164.44     77.16 o
 -12   4   6      213.68      234.94     71.10 o
 -11   4   6     1123.91     1129.69    124.81 o
 -10   4   6      476.30      529.53     81.51 o
  -9   4   6     1945.41     1974.34    110.40 o
  -8   4   6      464.44      488.18     56.60 o
  -7   4   6     4163.73     4405.61    209.11 o
  -6   4   6     1266.07     1307.75     88.53 o
  -5   4   6     3570.27     3419.23    115.94 o
  -4   4   6     2854.63     2844.00     88.62 o
  -3   4   6     5771.90     5628.51    168.34 o
  -2   4   6     2747.74     2775.54     90.63 o
  -1   4   6     5458.28     5412.10    157.21 o
   0   4   6     1682.44     1804.42     90.20 o
   1   4   6     4454.68     4324.25    141.50 o
   2   4   6     1544.98     1476.50     88.94 o
   3   4   6     1477.76     1462.49    163.88 o
   4   4   6      914.59      969.20    102.02 o
   5   4   6      912.31     1112.53    115.42 o
   6   4   6      538.71      445.56    105.89 o
   7   4   6      379.21      527.82    119.52 o
 -13   5   6      118.03      169.65     73.06 o
 -12   5   6      579.31      619.61    102.81 o
 -11   5   6      262.37      290.97     70.83 o
 -10   5   6     1312.85     1366.44     97.51 o
  -9   5   6      645.01      682.23     65.50 o
  -8   5   6     2110.54     2017.05    148.25 o
  -7   5   6     1842.76     1937.36     93.84 o
  -6   5   6     3730.93     3645.13    146.33 o
  -5   5   6     1154.11     1129.69     77.98 o
  -4   5   6     5742.20     5631.63    161.89 o
  -3   5   6     1890.55     1893.58     83.48 o
  -2   5   6     5870.72     6228.15    185.47 o
  -1   5   6     1503.63     1496.82    117.96 o
   0   5   6     3293.29     3173.79    124.80 o
   1   5   6     1259.35     1271.10    127.48 o
   2   5   6     2284.75     2507.19    163.55 o
   3   5   6      614.21      759.25    112.98 o
   4   5   6     1462.83     1642.92    194.18 o
   5   5   6      636.99      590.62    110.49 o
   6   5   6      574.85      472.30    109.56 o
   7   5   6      264.50      236.96     94.30 o
 -12   6   6      168.13      143.84     65.36 o
 -11   6   6      658.62      696.77     68.09 o
 -10   6   6      218.33      199.50     43.99 o
  -9   6   6      933.18     1102.04     83.14 o
  -8   6   6      387.40      393.86     48.89 o
  -7   6   6     1809.19     1956.06    109.26 o
  -6   6   6     2008.34     2010.72    104.15 o
  -5   6   6     2132.80     2047.47    102.25 o
  -4   6   6      974.00      900.27     69.98 o
  -3   6   6     5529.41     5350.13    164.23 o
  -2   6   6      896.08      786.09     61.78 o
  -1   6   6     3981.99     4044.62    144.64 o
   0   6   6     1063.23      862.93     89.06 o
   1   6   6     2147.36     2465.15    155.99 o
   2   6   6      765.47      864.54    116.40 o
   3   6   6     2138.20     2060.73    185.97 o
   4   6   6      672.74      885.87    125.97 o
   5   6   6     1062.24      987.93    141.00 o
   6   6   6      348.72      341.25     96.33 o
   7   6   6      328.55      396.62    113.81 o
 -12   7   6      406.85      424.12    127.75 o
 -11   7   6      206.04      170.80     41.99 o
 -10   7   6      857.70      894.47     79.64 o
  -9   7   6      570.50      581.00     61.33 o
  -8   7   6     1616.03     1652.66     98.05 o
  -7   7   6      685.00      839.24     72.83 o
  -6   7   6     1558.30     1655.79     86.57 o
  -5   7   6      770.30      780.28     64.61 o
  -4   7   6     2946.51     3086.80    119.01 o
  -3   7   6     1366.31     1277.16    106.59 o
  -2   7   6     2712.36     2761.00    132.33 o
  -1   7   6     1610.56     1842.96    127.70 o
   0   7   6     3150.27     3267.98    176.90 o
   1   7   6      738.25      714.26    100.61 o
   2   7   6     1970.00     1625.04    198.82 o
   3   7   6      532.74      628.42    104.01 o
   4   7   6     1135.29     1387.98    157.59 o
   5   7   6      463.68      431.67    101.75 o
   6   7   6      558.11      511.40    113.96 o
   7   7   6      279.29      251.72    120.55 o
 -12   8   6      138.31      161.83     61.62 o
 -11   8   6      629.44      804.28     89.51 o
 -10   8   6      431.59      260.29     57.69 o
  -9   8   6     1061.86      910.82     91.79 o
  -8   8   6      192.35      288.47     52.23 o
  -7   8   6     1692.60     2018.06    135.64 o
  -6   8   6      752.96      735.41    116.60 o
  -5   8   6     1526.09     1548.67    110.77 o
  -4   8   6     1326.98     1326.97    126.12 o
  -3   8   6     1475.52     1518.57    119.38 o
  -2   8   6     1759.19     1726.93    114.01 o
  -1   8   6     2589.87     2488.54    149.26 o
   0   8   6     1116.83     1096.43    134.72 o
   1   8   6     2289.37     2173.55    178.69 o
   2   8   6     1031.33      916.82    121.99 o
   3   8   6     1391.60     1112.46    138.83 o
   4   8   6      541.42      589.63    173.27 o
   5   8   6      667.86      710.14    207.18 o
   6   8   6      301.24      451.28    109.53 o
 -12   9   6      426.78      363.01     77.23 o
 -11   9   6      110.56      176.30     52.02 o
 -10   9   6      754.13      759.60     90.73 o
  -9   9   6      505.11      426.29     86.75 o
  -8   9   6     1463.47     1357.76    197.61 o
  -7   9   6      419.73      510.78     71.15 o
  -6   9   6     2115.95     2417.85    133.24 o
  -5   9   6      658.97      762.80    146.33 o
  -4   9   6     2751.33     2621.35    139.29 o
  -3   9   6     1048.74     1199.44    104.94 o
  -2   9   6     1500.50     1500.09    127.12 o
  -1   9   6     1413.15     1674.63    138.81 o
   0   9   6     2079.45     2219.24    167.66 o
   1   9   6     1343.95     1500.09    146.55 o
   2   9   6     1284.14     1514.61    186.98 o
   3   9   6     1018.10     1193.52    176.06 o
   4   9   6      850.91     1228.89    150.81 o
   5   9   6      465.71      318.88     93.40 o
   6   9   6      536.20      529.37    122.42 o
 -11  10   6      498.24      483.82     71.06 o
 -10  10   6      209.24      245.17     53.24 o
  -9  10   6      904.90      913.08     91.57 o
  -8  10   6      369.91      340.20     60.95 o
  -7  10   6     1508.36     1775.61    121.39 o
  -6  10   6      820.31      754.82     83.57 o
  -5  10   6     2060.10     1992.11    126.55 o
  -4  10   6      948.04     1013.00     94.70 o
  -3  10   6     1762.02     1659.89    126.34 o
  -2  10   6      739.90      681.14     84.74 o
  -1  10   6     1415.72     1724.97    142.24 o
   0  10   6     1039.17     1118.33    203.00 o
   1  10   6     1048.26     1169.42    194.64 o
   2  10   6     1123.60     1216.93    169.32 o
   3  10   6      791.38      900.85    128.97 o
   4  10   6      657.93      834.30    129.09 o
   5  10   6      654.51      776.67    170.25 o
   6  10   6      237.72      111.03    146.10 o
 -11  11   6       92.71       10.53     44.98 o
 -10  11   6      668.80      716.34    140.13 o
  -9  11   6      289.28      228.91     53.78 o
  -8  11   6     1000.06      967.99    104.76 o
  -7  11   6      411.69      325.88     60.15 o
  -6  11   6     1565.33     1520.16    107.62 o
  -5  11   6      613.21      605.67    123.57 o
  -4  11   6     2083.18     2049.38    127.44 o
  -3  11   6      768.64      754.90    126.12 o
  -2  11   6     1872.58     1984.43    150.66 o
  -1  11   6      900.07      866.47    394.39 o
   0  11   6     1559.78     1282.49    130.94 o
   1  11   6      595.28      761.41    106.13 o
   2  11   6     1003.16     1140.35    135.06 o
   3  11   6      484.56      420.00     93.47 o
   4  11   6      599.65      616.17    115.94 o
   5  11   6      326.28      412.70    105.59 o
 -10  12   6       96.24      124.73     60.25 o
  -9  12   6      770.16      822.76    143.31 o
  -8  12   6      256.78      198.82     76.65 o
  -7  12   6     1010.57     1115.35    177.92 o
  -6  12   6      459.67      589.03    121.24 o
  -5  12   6     1599.23     1895.78    217.40 o
  -4  12   6      913.57      868.35     87.10 o
  -3  12   6     1772.18     1713.26    195.80 o
  -2  12   6      642.72      767.27     91.56 o
  -1  12   6     1468.38     1452.70    133.82 o
   0  12   6      641.49      612.99     97.09 o
   1  12   6     1196.80     1188.55    131.98 o
   2  12   6      509.17      556.10     99.72 o
   3  12   6      490.88      564.91    154.23 o
   4  12   6      342.70      476.67    104.15 o
   5  12   6      350.86      453.12    114.47 o
 -10  13   6      387.37      502.01    123.91 o
  -9  13   6      244.40      200.27     77.92 o
  -8  13   6      607.31      640.44    110.83 o
  -7  13   6      418.82      426.70    154.23 o
  -6  13   6     1073.91     1235.67    183.49 o
  -5  13   6      445.42      784.14    145.40 o
  -4  13   6     1304.96     1123.72    168.63 o
  -3  13   6      274.25      242.02     83.15 o
  -2  13   6     1188.53     1202.68    113.85 o
  -1  13   6      505.15      632.19    111.95 o
   0  13   6      751.43      820.84    104.25 o
   1  13   6      317.62      465.40     89.34 o
   2  13   6      645.47      693.93    153.53 o
   3  13   6      218.88      262.22    107.08 o
   4  13   6      522.99      460.03    109.14 o
  -9  14   6      539.82      532.90    110.68 o
  -8  14   6      165.65      140.13     70.34 o
  -7  14   6      665.00      627.10    106.27 o
  -6  14   6      272.07      491.02    120.78 o
  -5  14   6      892.56      961.13    160.27 o
  -4  14   6      390.76      359.55    102.20 o
  -3  14   6      832.83     1038.24    158.41 o
  -2  14   6      365.43      331.68     96.16 o
  -1  14   6      866.22      863.20    102.29 o
   0  14   6      398.80      439.42     87.80 o
   1  14   6      691.58      665.46    101.66 o
   2  14   6      266.05      354.58     87.36 o
   3  14   6      396.86      447.54    103.13 o
   4  14   6      155.35      210.33     96.62 o
  -8  15   6      563.00      521.61    107.13 o
  -7  15   6       82.12       65.08     57.36 o
  -6  15   6      646.87      736.29    152.37 o
  -5  15   6      276.16      307.52    108.24 o
  -4  15   6      699.90      584.85    131.46 o
  -3  15   6      308.82      353.98    103.13 o
  -2  15   6      871.71      759.52    137.04 o
  -1  15   6      525.18      650.82    129.14 o
   0  15   6      846.75     1083.13    120.02 o
   1  15   6      146.64      163.58     65.07 o
   2  15   6      504.22      633.14    155.62 o
   3  15   6      134.92      316.06     91.58 o
  -7  16   6      388.25      483.97    102.29 o
  -6  16   6      151.90      151.44     94.30 o
  -5  16   6      624.29      757.20    151.90 o
  -4  16   6      250.19      239.24     93.84 o
  -3  16   6      518.82      540.26    123.10 o
  -2  16   6      202.20      280.58     99.88 o
  -1  16   6      659.60      851.50    146.79 o
   0  16   6      176.65      308.45    107.31 o
   1  16   6      416.35      600.95     98.23 o
   2  16   6      203.27      216.44     78.80 o
  -6  17   6      323.29      311.86     89.66 o
  -4  17   6      546.49      689.37    142.61 o
  -3  17   6      117.17      193.71     87.80 o
  -2  17   6      533.09      498.91    123.57 o
  -1  17   6      219.46      152.37     86.40 o
   0  17   6      372.33      445.96    120.32 o
   1  17   6      137.75      179.78     98.95 o
  -4  18   6      125.52      272.68    103.13 o
  -3  18   6      327.52      331.68    118.92 o
  -2  18   6      119.80      106.84     84.08 o
  -1  18   6      352.39      314.03    109.17 o
  -5 -17   7       24.32       35.56     47.82 o
  -4 -17   7      475.23      668.55    104.60 o
  -3 -17   7       22.40      -25.86     43.84 o
  -2 -17   7      556.62      745.18     91.83 o
  -1 -17   7       16.65      -18.12     99.88 o
  -7 -16   7      430.67      398.11     71.33 o
  -6 -16   7       33.53       42.19     43.26 o
  -5 -16   7      569.90      663.68     74.72 o
  -4 -16   7       38.96       51.21     37.30 o
  -3 -16   7      375.34      386.57     54.39 o
  -2 -16   7       11.11       27.32     39.42 o
  -1 -16   7      691.18      689.84    106.99 o
   0 -16   7       13.63       -1.86     91.51 o
  -8 -15   7      509.57      571.76     74.76 o
  -7 -15   7       63.96       51.15     42.40 o
  -6 -15   7      691.19      661.87     73.54 o
  -5 -15   7       40.21       35.94     40.23 o
  -4 -15   7      754.30      639.94     63.95 o
  -3 -15   7       16.65       25.95     32.60 o
  -2 -15   7      845.29      790.57     68.65 o
  -1 -15   7        8.71       50.85     40.23 o
   0 -15   7      705.47      684.75     94.28 o
   1 -15   7       11.23      -50.63     50.63 o
   2 -15   7      531.86      420.46     99.99 o
  -9 -14   7      656.81      927.27    107.42 o
  -8 -14   7       40.08       51.14     42.27 o
  -7 -14   7      683.33      787.86     79.61 o
  -6 -14   7       33.42        7.60     33.49 o
  -5 -14   7      945.38     1029.74     96.95 o
  -4 -14   7       38.89       29.30     32.72 o
  -3 -14   7      961.06     1014.65     71.28 o
  -2 -14   7       14.57       26.24     31.87 o
  -1 -14   7      829.90      771.37     67.92 o
   0 -14   7       31.92       25.91     43.32 o
   1 -14   7      624.99      584.91     74.51 o
   2 -14   7        5.46      -41.75     41.75 o
 -10 -13   7      691.91      745.18    179.88 o
  -9 -13   7       14.03       17.05     43.34 o
  -8 -13   7      795.45      685.66     70.59 o
  -7 -13   7       19.69      -20.53     31.46 o
  -6 -13   7     1253.40     1296.18     88.99 o
  -5 -13   7       15.82      -13.74     28.17 o
  -4 -13   7     1421.23     1489.68     90.72 o
  -3 -13   7       30.32        7.23     27.05 o
  -2 -13   7     1312.04     1261.19     76.86 o
  -1 -13   7        7.02       -1.77     28.62 o
   0 -13   7      884.17      810.58     74.62 o
   1 -13   7       14.79       18.50     34.18 o
   2 -13   7      572.08      607.38     78.87 o
   3 -13   7        6.12      -43.13     43.13 o
 -10 -12   7       41.82      174.19     60.35 o
  -9 -12   7     1020.87      928.53    109.29 o
  -8 -12   7       17.67        0.33     33.21 o
  -7 -12   7     1436.21     1511.68    102.00 o
  -6 -12   7       39.33       40.21     31.50 o
  -5 -12   7     1648.78     1501.06     94.19 o
  -4 -12   7       11.79        6.31     23.84 o
  -3 -12   7     1514.84     1489.47     80.46 o
  -2 -12   7       12.30       34.19     23.65 o
  -1 -12   7     1365.23     1218.75     71.00 o
   0 -12   7        2.67      -27.19     27.19 o
   1 -12   7     1036.90     1019.17     82.87 o
   2 -12   7        6.44      -15.91     38.50 o
   3 -12   7      607.05      610.07     80.68 o
   4 -12   7        0.42      -27.65     59.42 o
 -11 -11   7       38.17        7.90     78.51 o
 -10 -11   7      936.81     1096.31    112.33 o
  -9 -11   7       32.05        9.57     40.01 o
  -8 -11   7     1128.84     1005.15     85.84 o
  -7 -11   7       80.66       21.27     33.56 o
  -6 -11   7     1878.36     1910.93    110.14 o
  -5 -11   7       39.69       37.53     29.83 o
  -4 -11   7     2291.95     2172.28     98.66 o
  -3 -11   7      101.74      108.94     25.46 o
  -2 -11   7     1930.79     1996.99     83.51 o
  -1 -11   7       51.84       55.02     25.99 o
   0 -11   7     1228.78     1153.76     75.68 o
   1 -11   7       28.35       25.45     33.33 o
   2 -11   7      894.31      925.88     91.71 o
   3 -11   7       16.74        9.69     40.73 o
   4 -11   7      815.93      765.84    104.88 o
 -11 -10   7      418.36      587.71    114.04 o
 -10 -10   7       69.14       75.83     49.95 o
  -9 -10   7      912.67      732.86     80.29 o
  -8 -10   7      110.77      130.03     45.44 o
  -7 -10   7     1641.19     1841.39    113.21 o
  -6 -10   7       71.12       40.61     24.33 o
  -5 -10   7     2554.25     2498.87    108.03 o
  -4 -10   7      134.90      112.95     26.31 o
  -3 -10   7     2320.20     2178.00    101.42 o
  -2 -10   7      240.24      227.48     31.31 o
  -1 -10   7     2781.45     2726.83    111.35 o
   0 -10   7       89.76       70.52     29.68 o
   1 -10   7     1709.39     1610.18    101.79 o
   2 -10   7       11.44       52.38     38.97 o
   3 -10   7     1124.18     1243.50    129.22 o
   4 -10   7        4.99      -40.47     44.23 o
   5 -10   7      670.33      674.43    101.27 o
 -11  -9   7       34.53       35.51     42.68 o
 -10  -9   7      942.93      892.91     89.21 o
  -9  -9   7       43.42       55.59     31.03 o
  -8  -9   7     1836.87     1760.27     96.22 o
  -7  -9   7      185.99      156.21     31.64 o
  -6  -9   7     2789.17     2653.13    100.30 o
  -5  -9   7      155.57      120.51     27.15 o
  -4  -9   7     2876.80     3022.13     99.12 o
  -3  -9   7       96.79       82.94     23.41 o
  -2  -9   7     2941.46     2883.77     94.40 o
  -1  -9   7       57.23       59.28     25.14 o
   0  -9   7     2944.77     3050.25    122.59 o
   1  -9   7       41.44       -2.69     28.24 o
   2  -9   7     1992.20     1960.77    178.48 o
   3  -9   7       79.28       78.75     50.34 o
   4  -9   7     1078.65      923.50    133.47 o
   5  -9   7       32.31        8.56     51.17 o
 -12  -8   7       69.78       18.80     51.18 o
 -11  -8   7      559.82      483.25     73.20 o
 -10  -8   7       42.25       40.23     35.64 o
  -9  -8   7     1242.97     1324.50     89.94 o
  -8  -8   7      226.02      198.12     31.17 o
  -7  -8   7     2437.16     2664.88    111.19 o
  -6  -8   7       50.40       42.54     22.46 o
  -5  -8   7     3387.47     3297.66    106.66 o
  -4  -8   7       68.16       45.12     19.39 o
  -3  -8   7     3186.59     3120.06    121.83 o
  -2  -8   7      116.57       98.27     23.22 o
  -1  -8   7     4818.85     4638.28    123.63 o
   0  -8   7      164.86      186.70     34.26 o
   1  -8   7     2846.90     2707.54    142.86 o
   2  -8   7       44.65       27.52     40.06 o
   3  -8   7     1435.41     1382.47    176.72 o
   4  -8   7       37.19       22.26     47.13 o
   5  -8   7      777.29      763.51    155.11 o
 -12  -7   7      684.07      686.45     90.62 o
 -11  -7   7      140.31      177.96     53.17 o
 -10  -7   7     1279.47     1209.92    128.53 o
  -9  -7   7      125.44      115.48     34.01 o
  -8  -7   7     1871.93     1868.07     88.81 o
  -7  -7   7      147.64      180.54     33.05 o
  -6  -7   7     2773.15     2737.59     94.77 o
  -5  -7   7      334.01      355.04     34.84 o
  -4  -7   7     5916.20     5961.47    142.48 o
  -3  -7   7      179.21      157.94     24.30 o
  -2  -7   7     5019.68     4814.31    114.38 o
  -1  -7   7      244.62      247.22     30.03 o
   0  -7   7     3064.87     2979.50    115.36 o
   1  -7   7      170.59      187.90     52.03 o
   2  -7   7     2624.46     2823.79    174.80 o
   3  -7   7       13.51       18.71     37.68 o
   4  -7   7     1370.46     1518.09    134.79 o
   5  -7   7        8.66      -12.92     56.47 o
   6  -7   7      706.05      823.22    135.84 o
 -12  -6   7       39.19       19.41     43.28 o
 -11  -6   7     1388.26     1495.90    121.60 o
 -10  -6   7      105.96      172.93     44.01 o
  -9  -6   7     2371.19     2514.98    111.99 o
  -8  -6   7      154.74      190.20     30.48 o
  -7  -6   7     3452.14     3481.79    109.61 o
  -6  -6   7      209.33      161.88     27.32 o
  -5  -6   7     3459.12     3321.60    102.66 o
  -4  -6   7      497.98      540.40     43.28 o
  -3  -6   7     4411.52     4562.88    105.47 o
  -2  -6   7      105.37       69.88     22.55 o
  -1  -6   7     3117.20     3141.35    111.58 o
   0  -6   7       15.09       15.61     22.32 o
   1  -6   7     2783.33     2683.29    136.56 o
   2  -6   7       60.32        6.82     33.32 o
   3  -6   7     1868.77     1822.83    166.86 o
   4  -6   7        6.08       23.86     51.59 o
   5  -6   7      903.27      953.63    136.86 o
   6  -6   7       12.29      -52.16     57.35 o
 -12  -5   7     1048.94      993.70    104.96 o
 -11  -5   7       67.47       48.59     49.89 o
 -10  -5   7     2342.39     2180.27    113.89 o
  -9  -5   7      200.76      146.75     31.72 o
  -8  -5   7     3744.76     3622.86    102.35 o
  -7  -5   7      543.87      604.79     48.47 o
  -6  -5   7     4060.62     4106.79    108.00 o
  -5  -5   7     1021.32     1077.02     55.48 o
  -4  -5   7     5857.65     5791.04    138.26 o
  -3  -5   7      253.90      316.62     34.96 o
  -2  -5   7     4472.04     4478.90    115.35 o
  -1  -5   7       18.45       25.38     19.22 o
   0  -5   7     3701.39     3568.95    112.34 o
   1  -5   7       10.02       17.16     25.27 o
   2  -5   7     3407.56     3428.84    171.24 o
   3  -5   7       14.24       -3.89     38.97 o
   4  -5   7     1752.21     1579.26    165.50 o
   5  -5   7       12.23       -0.07     54.63 o
   6  -5   7      722.04      610.67    121.52 o
 -13  -4   7      682.04      633.29    107.90 o
 -12  -4   7       32.96       20.42     43.36 o
 -11  -4   7     1643.15     1608.32    108.85 o
 -10  -4   7      141.12      199.11     40.38 o
  -9  -4   7     2462.35     2346.01     93.82 o
  -8  -4   7      344.45      401.07     34.59 o
  -7  -4   7     5374.99     5444.95    133.05 o
  -6  -4   7      712.91      751.57     55.27 o
  -5  -4   7     3610.01     3497.46     97.01 o
  -4  -4   7      155.93      157.72     23.74 o
  -3  -4   7     4985.69     5007.22    124.21 o
  -2  -4   7      348.90      316.04     35.90 o
  -1  -4   7     4186.04     4058.60    199.37 o
   0  -4   7       73.04       48.47     25.36 o
   1  -4   7     3656.53     3781.55    149.66 o
   2  -4   7       80.94       57.59     37.96 o
   3  -4   7     1327.34     1278.98    138.86 o
   4  -4   7        2.77      -39.47     44.81 o
   5  -4   7     1098.52     1015.93    136.74 o
   6  -4   7        2.11        9.39     63.16 o
 -13  -3   7       47.49       46.47     58.07 o
 -12  -3   7     1086.62     1118.00    113.25 o
 -11  -3   7      146.44      134.86     45.37 o
 -10  -3   7     2039.27     1941.35    105.73 o
  -9  -3   7      347.50      315.87     42.77 o
  -8  -3   7     3324.52     3380.28     90.79 o
  -7  -3   7      576.47      579.42     44.49 o
  -6  -3   7     4661.07     4375.12    114.03 o
  -5  -3   7      841.97      806.63     46.60 o
  -4  -3   7     6565.77     6312.42    155.62 o
  -3  -3   7      458.23      472.03     39.46 o
  -2  -3   7     6707.10     6741.98    167.47 o
  -1  -3   7      423.78      369.00     38.20 o
   0  -3   7     5220.58     5244.53    167.36 o
   1  -3   7      211.16      270.29     47.53 o
   2  -3   7     3096.83     3153.50    382.31 o
   3  -3   7      123.89      106.29     53.89 o
   4  -3   7     1624.75     1814.95    291.73 o
   5  -3   7        2.09      -40.11     49.00 o
   6  -3   7      782.53      737.42    138.66 o
 -13  -2   7      572.61      492.21     98.28 o
 -12  -2   7       82.14       78.42     49.60 o
 -11  -2   7     1215.87     1306.94    103.29 o
 -10  -2   7      151.99      159.95     48.61 o
  -9  -2   7     2259.71     2421.18    116.47 o
  -8  -2   7      196.21      202.39     31.65 o
  -7  -2   7     5056.89     5160.01    134.05 o
  -6  -2   7      219.08      186.73     30.02 o
  -5  -2   7     4664.71     4416.08    120.40 o
  -4  -2   7      320.59      329.35     32.72 o
  -3  -2   7     6696.78     6583.43    164.36 o
  -2  -2   7      145.91      178.79     28.30 o
  -1  -2   7     4841.99     4588.41    129.82 o
   0  -2   7      217.39      220.52     31.24 o
   1  -2   7     4657.35     4675.44    159.06 o
   2  -2   7      102.04      129.77     50.86 o
   3  -2   7     1784.51     1953.28    171.61 o
   4  -2   7       27.97       14.24     49.48 o
   5  -2   7     1048.62     1101.57    139.66 o
   6  -2   7        2.09      -11.88     61.63 o
   7  -2   7      500.23      659.46    128.97 o
 -13  -1   7       81.79       98.16     64.08 o
 -12  -1   7     1117.52     1082.57    110.82 o
 -11  -1   7      163.51      180.55     51.66 o
 -10  -1   7     1765.70     1929.27    135.07 o
  -9  -1   7       49.66       83.46     29.57 o
  -8  -1   7     2792.72     2826.57     91.57 o
  -7  -1   7       87.66      135.45     36.47 o
  -6  -1   7     5059.70     5079.20    140.91 o
  -5  -1   7      160.15      179.02     39.55 o
  -4  -1   7     7181.36     7169.94    182.11 o
  -3  -1   7      307.54      261.96     27.47 o
  -2  -1   7     5913.17     5883.57    138.63 o
  -1  -1   7      516.55      544.46     41.91 o
   0  -1   7     3737.84     3731.94    132.58 o
   1  -1   7      169.22      181.77     38.20 o
   2  -1   7     2719.03     2638.24    162.24 o
   3  -1   7      367.00      348.04     66.02 o
   4  -1   7     1914.04     2016.92    151.80 o
   5  -1   7       51.06       89.46     51.34 o
   6  -1   7      819.27      503.24    110.70 o
   7  -1   7       69.35      131.93    117.99 o
 -13   0   7      531.02      413.74     91.91 o
 -12   0   7       65.20       22.59     43.11 o
 -11   0   7     1077.19      964.57    170.00 o
 -10   0   7       84.88       95.28     42.74 o
  -9   0   7     1961.09     1919.00    126.44 o
  -8   0   7      215.55      224.24     30.72 o
  -7   0   7     4159.21     3989.37    135.32 o
  -6   0   7       95.16      110.09     25.60 o
  -5   0   7     4465.79     4347.24    113.42 o
  -4   0   7      421.73      471.71     36.06 o
  -3   0   7     5492.34     5314.36    134.88 o
  -2   0   7      174.47      190.24     26.59 o
  -1   0   7     4408.61     4375.17    172.78 o
   0   0   7      213.16      242.00     44.59 o
   1   0   7     4313.48     4276.72    146.68 o
   2   0   7        1.98        1.76     27.00 o
   3   0   7     2248.13     2365.91    138.15 o
   4   0   7       63.78       25.84     47.37 o
   5   0   7     1690.27     1491.73    135.93 o
   6   0   7       40.66      -15.78     63.71 o
   7   0   7      620.21      465.78    136.81 o
 -13   1   7       86.62       32.03     96.16 o
 -12   1   7     1116.79     1046.10    109.50 o
 -11   1   7      154.39      179.54     51.20 o
 -10   1   7     1788.84     1994.04    136.49 o
  -9   1   7       44.04       91.53     36.95 o
  -8   1   7     2822.50     3040.85    116.76 o
  -7   1   7       58.73       79.38     31.33 o
  -6   1   7     5312.03     4925.90    126.22 o
  -5   1   7       96.09       96.96     20.88 o
  -4   1   7     7432.46     7028.54    164.04 o
  -3   1   7      280.09      357.27     33.39 o
  -2   1   7     6026.51     5759.99    181.51 o
  -1   1   7      494.83      471.09     43.04 o
   0   1   7     3879.07     3997.34    147.82 o
   1   1   7      136.63      137.53     32.89 o
   2   1   7     2718.10     2622.88    141.48 o
   3   1   7      356.16      347.52     59.47 o
   4   1   7     2096.04     2091.16    133.43 o
   5   1   7       50.55      158.43     76.20 o
   6   1   7      857.21      838.15    161.19 o
   7   1   7       70.32       63.19     81.36 o
 -13   2   7      558.22      748.69    117.76 o
 -12   2   7       82.05       61.00     44.33 o
 -11   2   7     1186.92     1200.18    111.18 o
 -10   2   7      125.37      137.28     43.95 o
  -9   2   7     2210.42     2380.84    197.11 o
  -8   2   7      152.18      155.03     30.71 o
  -7   2   7     5448.50     5341.15    182.64 o
  -6   2   7      164.12      223.05     34.71 o
  -5   2   7     4858.36     4736.14    119.03 o
  -4   2   7      247.84      259.97     28.51 o
  -3   2   7     6897.88     7035.27    181.15 o
  -2   2   7      104.12       78.47     24.01 o
  -1   2   7     5022.94     4868.81    167.51 o
   0   2   7      184.06      201.74     36.95 o
   1   2   7     5035.51     5092.20    161.85 o
   2   2   7       82.32       73.26     34.22 o
   3   2   7     1775.18     1753.53    154.22 o
   4   2   7       27.95      -14.43     39.45 o
   5   2   7     1171.02     1194.19    176.80 o
   6   2   7        2.50      -57.99     58.45 o
   7   2   7      528.69      340.04    107.67 o
 -13   3   7       60.70      -52.24     52.95 o
 -12   3   7     1068.69     1118.35    112.11 o
 -11   3   7      110.79       99.58     58.84 o
 -10   3   7     2003.87     2208.02    144.53 o
  -9   3   7      296.22      216.50     58.26 o
  -8   3   7     3305.85     3476.00    145.18 o
  -7   3   7      520.20      597.64     77.31 o
  -6   3   7     5045.61     5004.96    152.68 o
  -5   3   7      712.21      717.07     49.29 o
  -4   3   7     6576.94     6282.92    189.31 o
  -3   3   7      396.28      448.18     41.32 o
  -2   3   7     6893.50     6801.61    184.93 o
  -1   3   7      398.55      414.90     46.76 o
   0   3   7     5760.07     5736.31    189.65 o
   1   3   7      194.16      199.58     38.74 o
   2   3   7     2976.39     3020.14    146.81 o
   3   3   7      135.59      167.61     54.44 o
   4   3   7     1680.63     1647.60    138.10 o
   5   3   7        3.80       70.34     52.17 o
   6   3   7      712.98      836.19    133.12 o
 -13   4   7      728.01      881.66    345.85 o
 -12   4   7       39.05       26.10     43.55 o
 -11   4   7     1695.78     1676.73    129.65 o
 -10   4   7      122.58       92.62     42.87 o
  -9   4   7     2484.97     2397.83    113.93 o
  -8   4   7      286.84      326.01     37.73 o
  -7   4   7     5361.93     5429.47    172.80 o
  -6   4   7      574.55      599.90     60.28 o
  -5   4   7     3845.21     3786.88    154.35 o
  -4   4   7      104.20      105.41     27.19 o
  -3   4   7     5428.24     5404.53    169.60 o
  -2   4   7      288.15      331.07     45.50 o
  -1   4   7     4134.25     3985.91    184.32 o
   0   4   7       79.40      113.06     36.48 o
   1   4   7     3553.04     3475.79    148.13 o
   2   4   7       62.55      147.73     76.42 o
   3   4   7     1245.07     1181.89    212.53 o
   4   4   7        0.55       95.95     65.14 o
   5   4   7     1132.74     1152.08    175.60 o
   6   4   7        1.05      -55.71     61.58 o
 -13   5   7       13.75       97.04     63.86 o
 -12   5   7     1144.85     1137.31    113.14 o
 -11   5   7       80.63       96.31     76.42 o
 -10   5   7     2430.03     2365.27    130.50 o
  -9   5   7      186.09      175.05     39.83 o
  -8   5   7     3608.40     3876.59    114.18 o
  -7   5   7      446.77      509.04     54.11 o
  -6   5   7     4083.51     3996.31    136.76 o
  -5   5   7      949.89      747.94     74.79 o
  -4   5   7     6406.17     6282.33    209.32 o
  -3   5   7      252.66      252.63     37.52 o
  -2   5   7     4502.76     4465.53    247.90 o
  -1   5   7       34.85       53.51     26.82 o
   0   5   7     3248.70     3166.14    256.80 o
   1   5   7        7.15        1.97     33.86 o
   2   5   7     3091.04     3277.59    222.80 o
   3   5   7        6.59       14.96     50.51 o
   4   5   7     1768.88     1637.13    177.42 o
   5   5   7        8.29       45.72     62.77 o
   6   5   7      634.88      596.31    128.43 o
 -12   6   7       34.22       56.91     55.11 o
 -11   6   7     1383.07     1481.79    143.19 o
 -10   6   7       82.97       50.24     35.44 o
  -9   6   7     2573.20     2486.97    125.72 o
  -8   6   7      232.33      225.64     38.58 o
  -7   6   7     3415.45     3552.90    128.00 o
  -6   6   7      278.13      264.03     43.09 o
  -5   6   7     3190.13     3230.33    135.28 o
  -4   6   7      638.89      717.81     66.70 o
  -3   6   7     3893.76     3649.85    141.16 o
  -2   6   7       61.99       28.74     24.29 o
  -1   6   7     2905.85     3082.20    155.70 o
   0   6   7       31.48       27.57     34.67 o
   1   6   7     2826.65     2763.93    434.34 o
   2   6   7       48.62       50.71     53.70 o
   3   6   7     1985.82     2257.67    202.45 o
   4   6   7        9.34       49.51     58.95 o
   5   6   7      915.85     1010.55    149.99 o
   6   6   7       11.23       13.47     71.61 o
 -12   7   7      721.04      786.00    162.12 o
 -11   7   7      116.95      113.13     44.35 o
 -10   7   7     1403.46     1229.63     94.54 o
  -9   7   7      156.15      112.63     36.28 o
  -8   7   7     2143.56     2245.30    123.36 o
  -7   7   7      225.06      199.03     36.56 o
  -6   7   7     2793.46     2684.39    139.10 o
  -5   7   7      411.92      456.10     53.77 o
  -4   7   7     5576.78     5891.45    260.26 o
  -3   7   7      183.28      230.83     54.38 o
  -2   7   7     4731.13     4511.85    195.53 o
  -1   7   7      235.81      279.23     74.25 o
   0   7   7     3235.25     3360.79    208.22 o
   1   7   7      170.83      163.76     63.53 o
   2   7   7     2665.09     2637.89    222.75 o
   3   7   7       16.09       -4.29     55.98 o
   4   7   7     1334.12     1131.72    155.53 o
   5   7   7        9.30       56.20     84.55 o
   6   7   7      660.26      602.06    127.46 o
 -12   8   7       83.12       51.58     60.88 o
 -11   8   7      535.24      682.83     88.10 o
 -10   8   7       37.48       27.36     41.68 o
  -9   8   7     1192.03     1210.48    107.20 o
  -8   8   7      278.74      260.77     63.18 o
  -7   8   7     2390.01     2537.25    163.28 o
  -6   8   7       50.03       51.66     37.43 o
  -5   8   7     3298.33     3094.30    167.48 o
  -4   8   7      104.87      119.94     41.83 o
  -3   8   7     3210.04     3192.35    175.47 o
  -2   8   7      115.52      134.98     49.10 o
  -1   8   7     4970.64     4836.52    206.93 o
   0   8   7      198.08      110.68     44.09 o
   1   8   7     2831.34     2561.87    206.77 o
   2   8   7       46.04        4.67     50.98 o
   3   8   7     1379.66     1411.74    164.15 o
   4   8   7       38.24       17.65     55.89 o
   5   8   7      809.61      659.74    131.94 o
 -11   9   7       34.82       41.32     40.99 o
 -10   9   7      946.64     1037.44    104.67 o
  -9   9   7       63.31       31.87     38.69 o
  -8   9   7     1770.47     1858.76    147.18 o
  -7   9   7      162.13      128.67     47.82 o
  -6   9   7     2647.49     2631.75    365.36 o
  -5   9   7      172.12      188.28     82.69 o
  -4   9   7     3122.34     3242.49    169.64 o
  -3   9   7      101.30       43.83    101.27 o
  -2   9   7     2989.50     3119.09    179.04 o
  -1   9   7       70.09      105.68     44.03 o
   0   9   7     2969.23     2564.13    412.74 o
   1   9   7       53.96      100.89     59.74 o
   2   9   7     2058.44     2606.08    248.99 o
   3   9   7       78.85       68.67     81.29 o
   4   9   7     1136.24      859.00    138.46 o
   5   9   7       35.96       70.63     76.04 o
 -11  10   7      426.30      385.80     63.30 o
 -10  10   7       54.40       59.70     45.98 o
  -9  10   7      868.00      996.62     96.84 o
  -8  10   7      102.69       73.76     39.36 o
  -7  10   7     1650.10     1766.03    141.05 o
  -6  10   7       57.45       39.36     38.92 o
  -5  10   7     2439.99     2535.56    270.13 o
  -4  10   7      126.15       99.69     44.31 o
  -3  10   7     2357.08     2602.00    162.26 o
  -2  10   7      216.81       78.12     48.77 o
  -1  10   7     2822.35     2822.72    204.44 o
   0  10   7       86.72       76.65     53.43 o
   1  10   7     1807.97     1963.80    179.15 o
   2  10   7       15.56       60.15     55.92 o
   3  10   7     1126.94     1196.68    154.66 o
   4  10   7        8.37       17.93     69.47 o
   5  10   7      678.66      694.19    133.67 o
 -11  11   7       30.17      -18.73     39.49 o
 -10  11   7      935.80      875.37     98.46 o
  -9  11   7       26.32       17.71     36.53 o
  -8  11   7     1136.46     1121.19     97.76 o
  -7  11   7       47.34      117.99     75.72 o
  -6  11   7     1927.15     1825.69    128.72 o
  -5  11   7       22.11       64.28     37.17 o
  -4  11   7     2463.68     2547.35    179.54 o
  -3  11   7       87.31       24.83     39.55 o
  -2  11   7     1916.02     2030.66    224.84 o
  -1  11   7       48.75       42.95     48.47 o
   0  11   7     1282.44     1341.98    145.12 o
   1  11   7       21.60       29.76     53.24 o
   2  11   7      904.55     1127.33    143.33 o
   3  11   7       11.16        3.40     58.27 o
   4  11   7      848.06      977.82    226.23 o
 -10  12   7       33.91       11.35     62.43 o
  -9  12   7      952.02      860.78    130.16 o
  -8  12   7       18.27       61.85     55.42 o
  -7  12   7     1461.84     1366.67    205.79 o
  -6  12   7       25.13       37.45     38.50 o
  -5  12   7     1662.71     1810.91    124.54 o
  -4  12   7       11.78      -11.32     36.23 o
  -3  12   7     1538.59     1485.21    218.80 o
  -2  12   7       13.30      -20.48     41.41 o
  -1  12   7     1406.93     1669.31    152.56 o
   0  12   7        0.32      -14.60     65.50 o
   1  12   7     1027.17      918.26    126.93 o
   2  12   7        2.59      -21.54     55.44 o
   3  12   7      599.02      524.25    112.49 o
   4  12   7        1.78       54.92     74.40 o
 -10  13   7      659.61      505.42    152.37 o
  -9  13   7       16.23        2.72     53.36 o
  -8  13   7      777.93      822.95    125.26 o
  -7  13   7       22.39       34.38     66.43 o
  -6  13   7     1280.72     1426.59    207.65 o
  -5  13   7       25.59      -53.89     53.89 o
  -4  13   7     1440.94     1383.86    195.11 o
  -3  13   7       46.06       47.40     45.43 o
  -2  13   7     1264.76     1493.04    140.22 o
  -1  13   7       19.00       28.53     47.42 o
   0  13   7      908.96     1031.30    127.42 o
   1  13   7       17.86       38.73     62.08 o
   2  13   7      594.95      574.01    147.26 o
   3  13   7       10.28       63.99     73.48 o
  -9  14   7      636.49      411.94    105.69 o
  -8  14   7       58.73       35.26     58.94 o
  -7  14   7      689.26      726.07    156.08 o
  -6  14   7       41.31       79.90     77.58 o
  -5  14   7      906.72     1078.66    175.13 o
  -4  14   7       53.96       91.51     74.79 o
  -3  14   7      922.92     1099.56    170.95 o
  -2  14   7       14.39       21.66     46.47 o
  -1  14   7      916.93      984.52    122.17 o
   0  14   7       45.77       77.26     73.86 o
   1  14   7      651.71      740.70    115.74 o
   2  14   7       10.02      -57.14     57.14 o
  -8  15   7      507.84      438.60    107.08 o
  -7  15   7       73.46       87.80     92.44 o
  -6  15   7      703.79      748.83    156.55 o
  -5  15   7       37.33      -11.61     68.29 o
  -4  15   7      718.67      837.56    159.34 o
  -3  15   7       23.24       66.89     72.00 o
  -2  15   7      811.16      746.51    147.72 o
  -1  15   7       19.15       43.47     57.48 o
   0  15   7      654.24      598.17    102.18 o
   1  15   7       12.86      -24.00     60.40 o
   2  15   7      460.03      323.88    125.89 o
  -7  16   7      410.00      425.62    101.99 o
  -6  16   7       37.16      -12.54     82.69 o
  -4  16   7       53.36       78.51     78.97 o
  -3  16   7      390.85      399.04    117.99 o
  -2  16   7       14.05       20.44     73.40 o
  -1  16   7      622.72      526.79    134.72 o
   0  16   7       18.78       43.99     65.73 o
  -5  17   7       23.85      -52.49     68.29 o
  -4  17   7      494.77      665.68    151.90 o
  -3  17   7       24.55       78.97     81.29 o
  -2  17   7      527.70      541.19    136.11 o
  -1  17   7       13.64      -41.81     77.58 o
  -5 -16   8      179.41      126.01     55.19 o
  -4 -16   8      219.02      148.94     49.46 o
  -3 -16   8      183.83      256.46     95.89 o
  -2 -16   8      269.66      264.71     62.27 o
  -7 -15   8      325.85      301.46     68.00 o
  -6 -15   8      213.51      186.12     50.59 o
  -5 -15   8      367.49      462.67     66.46 o
  -4 -15   8      174.28      155.83     46.06 o
  -3 -15   8      216.89      206.92     46.40 o
  -2 -15   8      238.56      243.06     68.79 o
  -1 -15   8      231.76      305.76    118.69 o
   0 -15   8      265.84      299.63     89.13 o
  -8 -14   8      316.12      428.64     72.19 o
  -7 -14   8      203.23      129.80     49.63 o
  -6 -14   8      468.78      540.36     68.85 o
  -5 -14   8      268.70      236.87     56.02 o
  -4 -14   8      433.77      457.98     56.04 o
  -3 -14   8      215.76      189.66     44.25 o
  -2 -14   8      331.76      359.78     56.42 o
  -1 -14   8      242.04      169.34     63.36 o
   0 -14   8      243.98      155.95     88.66 o
   1 -14   8      271.76      365.04     83.89 o
  -9 -13   8      318.56      246.74     69.01 o
  -8 -13   8      153.45      120.87     63.65 o
  -7 -13   8      486.35      447.51     65.71 o
  -6 -13   8      305.77      368.76     59.21 o
  -5 -13   8      507.18      476.55     61.23 o
  -4 -13   8      439.21      432.60     52.32 o
  -3 -13   8      447.99      481.34     52.25 o
  -2 -13   8      354.08      379.87     53.53 o
  -1 -13   8      374.59      407.66     57.02 o
   0 -13   8      276.58      238.54     65.75 o
   1 -13   8      278.06      171.84     76.76 o
   2 -13   8      244.28      181.65     76.53 o
 -10 -12   8      439.50      358.47     95.00 o
  -9 -12   8      236.69      195.77     62.22 o
  -8 -12   8      446.81      388.69     66.77 o
  -7 -12   8      373.12      438.49     63.57 o
  -6 -12   8      534.89      634.48     71.28 o
  -5 -12   8      383.93      492.26     62.31 o
  -4 -12   8      646.26      681.91     58.52 o
  -3 -12   8      430.94      496.09     57.13 o
  -2 -12   8      612.94      672.43     57.28 o
  -1 -12   8      396.39      364.67     53.95 o
   0 -12   8      403.51      395.97     66.03 o
   1 -12   8      256.91      218.72     63.58 o
   2 -12   8      281.60      337.05     83.60 o
   3 -12   8      276.35      314.02     89.09 o
 -10 -11   8      278.06      402.81     81.70 o
  -9 -11   8      476.44      506.55     78.68 o
  -8 -11   8      328.18      265.38     58.17 o
  -7 -11   8      716.19      864.99     79.78 o
  -6 -11   8      587.95      627.86     68.39 o
  -5 -11   8      829.43      785.28     94.09 o
  -4 -11   8      684.95      677.28     50.29 o
  -3 -11   8      794.88      731.92     53.01 o
  -2 -11   8      684.56      719.72     61.08 o
  -1 -11   8      621.86      584.23     61.66 o
   0 -11   8      469.92      437.56     64.66 o
   1 -11   8      457.76      313.71     70.89 o
   2 -11   8      351.10      413.31    114.83 o
   3 -11   8      269.22      115.96     94.09 o
 -11 -10   8      171.29      113.35     98.95 o
 -10 -10   8      663.31      704.67     91.53 o
  -9 -10   8      284.96      304.02     61.11 o
  -8 -10   8      893.36      885.88     89.06 o
  -7 -10   8      495.26      493.53     48.65 o
  -6 -10   8      731.91      793.21     60.65 o
  -5 -10   8      775.06      776.51     74.65 o
  -4 -10   8     1003.07     1039.76     68.95 o
  -3 -10   8      852.92      909.23     60.19 o
  -2 -10   8     1200.07     1138.83    104.70 o
  -1 -10   8      953.73      807.15     70.78 o
   0 -10   8      813.16      853.74     84.26 o
   1 -10   8      490.50      465.59     81.32 o
   2 -10   8      543.16      724.78     95.58 o
   3 -10   8      359.66      313.35     74.14 o
   4 -10   8      259.33      300.83     77.86 o
 -11  -9   8      326.98      361.94     95.93 o
 -10  -9   8      352.96      333.27     50.89 o
  -9  -9   8      748.20      859.03     69.56 o
  -8  -9   8      571.38      638.15     52.23 o
  -7  -9   8      990.48     1098.06     79.75 o
  -6  -9   8      781.68      736.49     57.50 o
  -5  -9   8     1231.97     1252.44     80.09 o
  -4  -9   8      737.05      796.76     59.45 o
  -3  -9   8     1179.71     1173.23     73.47 o
  -2  -9   8     1324.40     1323.18     82.97 o
  -1  -9   8     1158.97     1354.22    112.92 o
   0  -9   8      699.71      834.89     86.18 o
   1  -9   8      866.84      858.75     99.97 o
   2  -9   8      476.06      455.75     81.07 o
   3  -9   8      540.47      437.91     81.58 o
   4  -9   8      311.31      272.02     71.19 o
 -12  -8   8      365.15      369.82     77.52 o
 -11  -8   8      133.76      213.56     56.71 o
 -10  -8   8      579.35      538.36     58.61 o
  -9  -8   8      545.17      581.14     98.99 o
  -8  -8   8     1147.10     1204.46     80.04 o
  -7  -8   8     1094.74     1127.69     75.60 o
  -6  -8   8     1404.29     1418.39     83.77 o
  -5  -8   8     1208.06     1204.39     92.07 o
  -4  -8   8     1877.05     1909.70    102.42 o
  -3  -8   8      878.72      941.91     64.89 o
  -2  -8   8     1749.04     1702.14     87.43 o
  -1  -8   8     1315.07     1247.26     85.16 o
   0  -8   8      969.18      923.94     75.39 o
   1  -8   8      841.56      801.83     94.66 o
   2  -8   8      671.43      647.64     90.12 o
   3  -8   8      427.31      472.31    116.42 o
   4  -8   8      396.07      375.93    100.32 o
 -12  -7   8      169.15       18.12     86.40 o
 -11  -7   8      621.54      760.99     85.82 o
 -10  -7   8      391.02      379.19     52.48 o
  -9  -7   8      948.89     1060.33     66.99 o
  -8  -7   8      708.76      701.26     62.25 o
  -7  -7   8     1576.49     1525.09     88.77 o
  -6  -7   8     1146.61     1288.87     79.36 o
  -5  -7   8     2426.96     2481.90    106.33 o
  -4  -7   8     1767.29     1771.32     93.33 o
  -3  -7   8     1860.65     1950.10    123.02 o
  -2  -7   8     1426.89     1404.02     82.79 o
  -1  -7   8     1414.72     1601.63     96.21 o
   0  -7   8     1057.20     1054.35     92.15 o
   1  -7   8     1038.90      943.84    102.23 o
   2  -7   8     1061.70     1159.30    116.08 o
   3  -7   8      498.23      492.07     99.00 o
   4  -7   8      490.30      346.69    105.22 o
   5  -7   8      270.57      197.23     83.32 o
 -12  -6   8      651.54      563.22    105.72 o
 -11  -6   8      246.63      264.92     52.55 o
 -10  -6   8     1062.17      952.31     94.34 o
  -9  -6   8      334.77      374.05     42.30 o
  -8  -6   8     1299.65     1378.19     84.82 o
  -7  -6   8      666.27      625.15     55.65 o
  -6  -6   8     1781.64     1985.58    126.20 o
  -5  -6   8     1725.21     1679.45     82.33 o
  -4  -6   8     1803.22     1921.05     90.02 o
  -3  -6   8     1571.60     1440.68     84.32 o
  -2  -6   8     2011.19     1994.73    141.08 o
  -1  -6   8      967.18     1043.66     75.85 o
   0  -6   8     1207.23     1055.44    113.65 o
   1  -6   8     1236.48     1326.71    117.52 o
   2  -6   8      466.56      477.80     76.24 o
   3  -6   8      679.87      623.98    106.51 o
   4  -6   8      320.38      258.61    166.30 o
   5  -6   8      426.88      471.96    109.13 o
 -12  -5   8      316.26      332.88     67.71 o
 -11  -5   8      864.38      903.00    119.87 o
 -10  -5   8      483.85      681.14     71.72 o
  -9  -5   8     1200.35     1364.43     70.59 o
  -8  -5   8      794.02      817.88     83.48 o
  -7  -5   8     1871.97     1902.63     79.59 o
  -6  -5   8      523.23      549.15     58.81 o
  -5  -5   8     1541.61     1520.27     77.72 o
  -4  -5   8     1621.63     1656.64     81.67 o
  -3  -5   8     1125.78     1319.54     93.55 o
  -2  -5   8     1359.80     1393.05     77.16 o
  -1  -5   8      891.05      857.64     68.44 o
   0  -5   8     1316.63     1368.65    102.15 o
   1  -5   8     1104.80     1124.22    106.48 o
   2  -5   8      862.01      741.42    111.29 o
   3  -5   8      365.73      445.53    116.37 o
   4  -5   8      568.10      632.49    256.66 o
   5  -5   8      260.66      392.64    103.09 o
 -13  -4   8      137.13       67.54     82.92 o
 -12  -4   8      510.25      547.96     83.54 o
 -11  -4   8      249.83      230.45     45.81 o
 -10  -4   8     1018.98      930.72     81.50 o
  -9  -4   8      436.34      495.86     58.50 o
  -8  -4   8     1628.14     1644.54     76.07 o
  -7  -4   8      994.93      960.09     66.21 o
  -6  -4   8     1981.98     2019.13     78.71 o
  -5  -4   8      459.41      537.99     42.99 o
  -4  -4   8     1802.45     1943.88     83.03 o
  -3  -4   8      706.27      744.41     54.47 o
  -2  -4   8     1134.39     1146.00     75.01 o
  -1  -4   8     1252.18     1263.38    131.37 o
   0  -4   8      652.71      547.80     78.59 o
   1  -4   8     1677.17     1671.30    166.07 o
   2  -4   8      649.21      554.70    121.71 o
   3  -4   8      642.29      805.51    164.91 o
   4  -4   8      521.61      455.08     99.93 o
   5  -4   8      455.17      545.90    113.36 o
 -13  -3   8      398.17      369.94     89.48 o
 -12  -3   8      267.46      212.87     62.16 o
 -11  -3   8      592.19      455.76     66.76 o
 -10  -3   8      529.43      517.55     57.45 o
  -9  -3   8      860.06      802.66     54.68 o
  -8  -3   8     1355.65     1207.66     71.43 o
  -7  -3   8     2126.45     2025.34     96.67 o
  -6  -3   8     1031.95     1046.36     57.58 o
  -5  -3   8     2198.07     2130.84     86.25 o
  -4  -3   8     1343.10     1366.46     71.90 o
  -3  -3   8     1800.65     2054.50     90.80 o
  -2  -3   8      880.79      886.63     60.71 o
  -1  -3   8     1073.58     1191.72     73.25 o
   0  -3   8     1294.12     1219.32    129.56 o
   1  -3   8      823.74      775.39    106.79 o
   2  -3   8      988.95      864.96    152.14 o
   3  -3   8      437.12      499.63     96.57 o
   4  -3   8      683.02      752.06    116.95 o
   5  -3   8      273.43      313.32     93.37 o
 -13  -2   8      186.63      307.98     84.70 o
 -12  -2   8      606.45      670.03     89.28 o
 -11  -2   8      347.39      355.78     61.38 o
 -10  -2   8      969.31     1062.00    159.65 o
  -9  -2   8      533.69      595.46     45.68 o
  -8  -2   8     1581.38     1678.31     97.67 o
  -7  -2   8     1049.99      971.01     69.36 o
  -6  -2   8     1404.46     1451.98     72.01 o
  -5  -2   8     1260.80     1246.66     66.28 o
  -4  -2   8     2032.36     2081.35     88.66 o
  -3  -2   8     1668.20     1575.69     86.01 o
  -2  -2   8     1919.81     2018.03     92.77 o
  -1  -2   8      899.32      951.78     71.63 o
   0  -2   8     1497.85     1559.60    123.27 o
   1  -2   8     1150.53     1186.73    239.24 o
   2  -2   8      783.30      920.01    119.36 o
   3  -2   8      594.15      646.00    103.52 o
   4  -2   8      388.73      359.40     88.29 o
   5  -2   8      490.66      518.35    107.30 o
   6  -2   8      236.01      218.85     95.34 o
 -13  -1   8      390.15      375.56     89.02 o
 -12  -1   8      355.27      330.23     68.85 o
 -11  -1   8      820.08      733.89     89.10 o
 -10  -1   8      606.26      558.72     74.42 o
  -9  -1   8     1161.45     1280.57     87.60 o
  -8  -1   8      893.71      865.66     62.41 o
  -7  -1   8     1771.72     1795.53     97.41 o
  -6  -1   8     1402.24     1411.25     76.38 o
  -5  -1   8     2023.62     2116.08     81.30 o
  -4  -1   8     2686.80     2607.24    115.16 o
  -3  -1   8     2044.01     2122.39     91.15 o
  -2  -1   8     2340.04     2523.68    113.47 o
  -1  -1   8     2355.29     2563.14    106.05 o
   0  -1   8     1548.10     1586.84    108.03 o
   1  -1   8     1319.40     1367.72    103.82 o
   2  -1   8      758.51      592.50     95.42 o
   3  -1   8      796.43      932.11    122.59 o
   4  -1   8      634.45      639.94    110.70 o
   5  -1   8      172.32      384.95    101.85 o
   6  -1   8      301.17      389.75    152.83 o
 -13   0   8      171.67      260.34     80.23 o
 -12   0   8      733.70      697.25     97.44 o
 -11   0   8      220.76      159.04     52.82 o
 -10   0   8     1025.90     1093.68    101.08 o
  -9   0   8      553.43      634.20     65.38 o
  -8   0   8     1884.25     1969.46    108.02 o
  -7   0   8     1624.22     1607.53     92.34 o
  -6   0   8     1446.28     1483.08     76.83 o
  -5   0   8     1621.28     1540.51     79.21 o
  -4   0   8     3620.78     3502.35    104.49 o
  -3   0   8     2367.38     2324.38     92.67 o
  -2   0   8     2298.12     2330.29    101.64 o
  -1   0   8     1524.46     1539.52     92.79 o
   0   0   8     1468.13     1480.06     93.92 o
   1   0   8     1621.74     1523.32    108.41 o
   2   0   8     1069.22     1255.90    101.98 o
   3   0   8      882.44      885.86     98.65 o
   4   0   8      597.56      509.99     83.65 o
   5   0   8      464.32      443.62    106.00 o
   6   0   8      247.77      209.51    140.75 o
 -13   1   8      380.16      507.59    102.86 o
 -12   1   8      366.58      239.15     64.48 o
 -11   1   8      753.70      859.16     96.86 o
 -10   1   8      617.67      586.53     76.34 o
  -9   1   8     1011.58     1138.51     86.05 o
  -8   1   8      958.45      944.22     86.47 o
  -7   1   8     1615.19     1623.87    110.77 o
  -6   1   8     1467.70     1548.78     87.82 o
  -5   1   8     1764.80     1706.77     77.54 o
  -4   1   8     2674.75     2559.19     84.65 o
  -3   1   8     1963.56     2067.80    100.24 o
  -2   1   8     2200.11     2061.45     95.54 o
  -1   1   8     2333.54     2314.81    118.03 o
   0   1   8     1489.70     1566.67     96.81 o
   1   1   8     1344.42     1472.79    119.68 o
   2   1   8      584.84      613.80    111.84 o
   3   1   8      858.67      766.19     83.29 o
   4   1   8      559.14      538.74     85.86 o
   5   1   8      205.50      127.28     75.69 o
   6   1   8      238.24      203.80     99.88 o
 -13   2   8      210.31      253.85     80.08 o
 -12   2   8      502.43      533.43     82.31 o
 -11   2   8      382.02      243.33     56.77 o
 -10   2   8      925.53      999.90    120.93 o
  -9   2   8      465.01      495.18     57.51 o
  -8   2   8     1516.38     1638.90    115.01 o
  -7   2   8     1079.18     1004.86     75.32 o
  -6   2   8     1118.99     1044.56     74.51 o
  -5   2   8      992.07     1097.77     67.37 o
  -4   2   8     1932.67     1928.72    149.44 o
  -3   2   8     1720.55     1952.31     95.78 o
  -2   2   8     2010.16     2017.76    102.99 o
  -1   2   8     1000.70     1068.44     78.43 o
   0   2   8     1716.28     1661.78    109.37 o
   1   2   8     1047.46      871.50     81.81 o
   2   2   8     1000.38     1080.79     91.63 o
   3   2   8      479.47      401.81     78.11 o
   4   2   8      468.07      405.27     77.42 o
   5   2   8      419.31      473.92    109.89 o
   6   2   8      222.91      329.67    105.84 o
 -13   3   8      398.34      416.03     97.04 o
 -12   3   8      273.83      185.60     57.88 o
 -11   3   8      558.16      653.50     85.56 o
 -10   3   8      559.93      567.32     74.78 o
  -9   3   8      853.69     1002.72     78.78 o
  -8   3   8     1450.54     1487.98     93.63 o
  -7   3   8     2059.45     2076.17    115.53 o
  -6   3   8     1184.79     1184.42    100.78 o
  -5   3   8     2076.32     1992.39    120.66 o
  -4   3   8     1433.14     1313.79     85.27 o
  -3   3   8     1950.17     1822.68    125.38 o
  -2   3   8      952.22      936.48     78.90 o
  -1   3   8     1292.79     1388.21     98.47 o
   0   3   8     1235.17     1129.76    100.18 o
   1   3   8      894.09      917.23     83.06 o
   2   3   8      661.31      733.21     78.88 o
   3   3   8      507.09      573.29     88.46 o
   4   3   8      623.71      909.95    137.39 o
   5   3   8      247.55      238.86     89.35 o
 -13   4   8      139.11      205.43     76.64 o
 -12   4   8      528.39      517.08     81.34 o
 -11   4   8      269.79      272.10     61.61 o
 -10   4   8     1008.60     1040.65     98.18 o
  -9   4   8      403.62      504.61     48.54 o
  -8   4   8     1585.31     1508.12    137.32 o
  -7   4   8     1086.73     1089.11     78.05 o
  -6   4   8     1908.75     1903.87    119.22 o
  -5   4   8      482.31      448.96     57.33 o
  -4   4   8     2170.42     2271.59    106.27 o
  -3   4   8      746.73      872.12     74.11 o
  -2   4   8     1216.70     1182.36     89.93 o
  -1   4   8     1009.28     1102.88     91.08 o
   0   4   8      707.85      676.22     96.06 o
   1   4   8     1565.99     1796.38    324.48 o
   2   4   8      603.81      647.02    111.24 o
   3   4   8      724.27      848.20    129.51 o
   4   4   8      541.45      480.06    105.49 o
   5   4   8      461.41      341.24     98.49 o
 -12   5   8      314.37      327.08     68.99 o
 -11   5   8      952.59      886.90     96.68 o
 -10   5   8      518.04      603.06     78.01 o
  -9   5   8     1331.84     1411.77     83.48 o
  -8   5   8      645.87      757.89     60.89 o
  -7   5   8     1919.68     1988.25    124.11 o
  -6   5   8      535.11      621.36     72.66 o
  -5   5   8     1777.15     1856.80    115.29 o
  -4   5   8     1661.77     1653.13    111.97 o
  -3   5   8     1073.83     1265.71    100.78 o
  -2   5   8     1293.78     1224.96     93.08 o
  -1   5   8     1096.87     1074.55    131.17 o
   0   5   8     1258.09     1564.76    164.00 o
   1   5   8     1063.05     1199.24    144.95 o
   2   5   8      924.82      926.92    176.76 o
   3   5   8      394.35      368.51    103.36 o
   4   5   8      609.65      631.78    119.32 o
   5   5   8      263.00      215.90     94.12 o
 -12   6   8      741.30      708.22    107.91 o
 -11   6   8      268.70      325.15     65.98 o
 -10   6   8     1175.12     1208.46     85.29 o
  -9   6   8      326.99      310.66     46.20 o
  -8   6   8     1551.36     1676.08     99.70 o
  -7   6   8      576.84      519.81     70.73 o
  -6   6   8     1842.18     1672.49    111.92 o
  -5   6   8     1611.51     1689.07    111.68 o
  -4   6   8     1903.38     1846.29    166.92 o
  -3   6   8     1568.21     1613.12    115.21 o
  -2   6   8     1753.53     1757.68    136.53 o
  -1   6   8     1016.81     1190.13    114.33 o
   0   6   8     1235.82     1230.78    243.19 o
   1   6   8     1359.20     1365.48    156.02 o
   2   6   8      390.13      361.22     92.33 o
   3   6   8      746.09      806.72    126.69 o
   4   6   8      349.18      350.19     99.08 o
   5   6   8      443.14      387.11    161.66 o
 -12   7   8      135.97      163.60    140.99 o
 -11   7   8      575.29      544.83     72.28 o
 -10   7   8      379.30      455.75     56.83 o
  -9   7   8     1063.72     1009.73     86.76 o
  -8   7   8      666.94      812.18     71.59 o
  -7   7   8     1637.22     1645.67    160.58 o
  -6   7   8     1042.44     1248.56    178.15 o
  -5   7   8     2597.16     2645.61    215.08 o
  -4   7   8     1504.94     1455.38    198.82 o
  -3   7   8     1736.99     1794.09    159.95 o
  -2   7   8     1443.84     1671.85    131.94 o
  -1   7   8     1530.41     1620.28    135.92 o
   0   7   8     1132.24     1637.35    166.83 o
   1   7   8     1041.98     1139.25    145.17 o
   2   7   8     1113.23     1267.00    155.15 o
   3   7   8      562.41      758.04    127.08 o
   4   7   8      510.22      727.50    232.50 o
   5   7   8      266.61      170.00     88.16 o
 -12   8   8      399.97      462.55     79.15 o
 -11   8   8      141.34      232.54     83.92 o
 -10   8   8      563.24      601.05     83.71 o
  -9   8   8      541.88      526.02     75.35 o
  -8   8   8     1150.50     1131.50    290.34 o
  -7   8   8     1159.33     1108.77    192.78 o
  -6   8   8     1369.46     1243.59    123.08 o
  -5   8   8     1202.91     1346.17    124.63 o
  -4   8   8     1880.53     1887.45    198.82 o
  -3   8   8      817.04      953.24    117.90 o
  -2   8   8     1562.13     1607.17    160.27 o
  -1   8   8     1290.78     1373.10    195.34 o
   0   8   8      897.70     1096.79    258.75 o
   1   8   8      882.02      971.35    134.48 o
   2   8   8      588.16      464.45    103.67 o
   3   8   8      406.79      402.68    103.64 o
   4   8   8      438.31      403.94    108.59 o
 -11   9   8      289.03      353.59     72.31 o
 -10   9   8      354.23      356.32     68.64 o
  -9   9   8      771.33      627.36     83.85 o
  -8   9   8      588.06      752.31     98.44 o
  -7   9   8     1021.51      945.75    107.06 o
  -6   9   8      802.37      871.01    101.09 o
  -5   9   8     1395.64     1364.62    126.53 o
  -4   9   8      806.23      886.07    106.16 o
  -3   9   8     1238.93     1448.39    189.76 o
  -2   9   8     1312.30     1468.85    151.76 o
  -1   9   8     1284.97     1233.76    147.40 o
   0   9   8      686.08      722.56    151.90 o
   1   9   8      909.70     1031.02    218.10 o
   2   9   8      499.78      570.58    221.12 o
   3   9   8      509.37      342.36     97.36 o
   4   9   8      322.93      195.51     90.81 o
 -11  10   8      207.63      267.17     67.48 o
 -10  10   8      668.18      678.47     89.62 o
  -9  10   8      269.37      201.01     55.52 o
  -8  10   8      871.80      975.58    110.04 o
  -7  10   8      540.49      528.64    103.59 o
  -6  10   8      752.35      617.35     87.15 o
  -5  10   8      863.01     1072.04    109.32 o
  -4  10   8     1032.62     1045.22    115.31 o
  -3  10   8      937.52     1309.37    133.28 o
  -2  10   8     1208.76     1382.49    144.70 o
  -1  10   8      942.76     1020.08    132.53 o
   0  10   8      821.47      630.75    115.14 o
   1  10   8      504.71      598.47    112.77 o
   2  10   8      471.67      401.92     98.81 o
   3  10   8      342.41      323.80     97.68 o
   4  10   8      271.12      272.47     99.56 o
 -10  11   8      277.56      265.64     63.65 o
  -9  11   8      510.32      597.32     82.48 o
  -8  11   8      361.67      355.30     74.79 o
  -7  11   8      703.20      791.35    100.07 o
  -6  11   8      587.62      618.60     91.05 o
  -5  11   8      837.41      689.52     91.58 o
  -4  11   8      712.92      777.31    119.39 o
  -3  11   8      799.49      795.46    107.07 o
  -2  11   8      710.88      810.83    112.93 o
  -1  11   8      626.25      709.35    154.23 o
   0  11   8      468.63      583.31    119.15 o
   1  11   8      488.15      519.67    107.31 o
   2  11   8      329.20      235.30     85.43 o
   3  11   8      280.40      321.04    100.26 o
 -10  12   8      423.19      509.56    108.61 o
  -9  12   8      199.83      219.23    100.73 o
  -8  12   8      418.77      501.66     83.25 o
  -7  12   8      399.62      484.33    108.00 o
  -6  12   8      511.96      545.05     83.62 o
  -5  12   8      399.93      402.44     75.49 o
  -4  12   8      722.68      792.81    103.04 o
  -3  12   8      434.88      438.93     82.12 o
  -2  12   8      649.08      759.44    165.14 o
  -1  12   8      387.36      480.02    131.46 o
   0  12   8      408.97      499.83    103.57 o
   1  12   8      254.74      317.92     97.69 o
   2  12   8      283.14      222.84     92.21 o
   3  12   8      264.37      346.95    103.72 o
  -9  13   8      365.11      279.75     89.70 o
  -8  13   8      152.33      144.47    107.31 o
  -7  13   8      504.27      286.15    117.06 o
  -6  13   8      294.29      318.67    111.02 o
  -5  13   8      509.86      646.84     89.46 o
  -4  13   8      419.54      599.68    106.38 o
  -3  13   8      436.09      501.19     91.11 o
  -2  13   8      388.41      457.30    107.08 o
  -1  13   8      436.51      340.29    191.16 o
   0  13   8      265.61      235.33     83.97 o
   1  13   8      306.34      391.86    100.97 o
   2  13   8      205.80       88.30     72.54 o
  -8  14   8      335.49      459.89    144.47 o
  -7  14   8      183.37      311.24    124.03 o
  -6  14   8      417.40      323.32    120.32 o
  -5  14   8      216.33      339.11    113.81 o
  -4  14   8      440.99      418.08    124.50 o
  -3  14   8      193.71      145.16     61.52 o
  -2  14   8      320.06      432.68     90.30 o
  -1  14   8      228.44      284.92     85.93 o
   0  14   8      244.41      303.07     88.66 o
   1  14   8      240.86      207.17     83.19 o
  -7  15   8      336.95      379.53    133.79 o
  -6  15   8      198.48      195.57    109.17 o
  -5  15   8      383.59      366.98    120.78 o
  -4  15   8      115.52       73.40     91.51 o
  -3  15   8      204.08      168.63     94.77 o
  -2  15   8      201.06      138.90     66.02 o
  -1  15   8      225.62      171.37    157.48 o
   0  15   8      239.09      255.28     85.99 o
  -6  16   8      218.42      412.04    131.93 o
  -5  16   8      153.47      140.29     97.09 o
  -4  16   8      230.22      282.90    108.70 o
  -3  16   8      177.60      138.90     94.77 o
  -2  16   8      226.36      164.91    104.52 o
  -5 -15   9      544.05      591.58    115.26 o
  -4 -15   9        1.55        3.64     44.89 o
  -3 -15   9      513.26      432.71     78.85 o
  -7 -14   9        2.22       23.82     48.10 o
  -6 -14   9      580.01      543.32     80.69 o
  -5 -14   9        8.73      -18.45     38.41 o
  -4 -14   9      508.72      543.18     70.15 o
  -3 -14   9        8.93       18.00     44.81 o
  -2 -14   9      664.97      738.61    116.23 o
  -1 -14   9       34.07       19.51     79.44 o
  -8 -13   9        5.46       42.35     50.85 o
  -7 -13   9      629.05      678.54     79.10 o
  -6 -13   9        8.14       18.04     38.85 o
  -5 -13   9      769.90      891.13     83.42 o
  -4 -13   9       17.58       47.76     40.87 o
  -3 -13   9      692.37      828.29     89.36 o
  -2 -13   9       15.89       32.36     50.98 o
  -1 -13   9      636.98      788.29    100.46 o
   0 -13   9       19.12       -7.59     58.40 o
  -9 -12   9        1.83       15.83     55.17 o
  -8 -12   9      460.71      382.01     79.65 o
  -7 -12   9        1.05      -41.49     41.49 o
  -6 -12   9      667.93      664.83     80.53 o
  -5 -12   9        0.55       29.93     36.99 o
  -4 -12   9      857.60      875.27    112.74 o
  -3 -12   9       29.39        3.20     31.28 o
  -2 -12   9      885.01      745.67     79.83 o
  -1 -12   9        2.45       15.97     47.36 o
   0 -12   9      584.39      515.01     89.16 o
   1 -12   9        5.44       -6.91     57.94 o
 -10 -11   9        1.87       -7.21     53.11 o
  -9 -11   9      632.58      636.85     91.96 o
  -8 -11   9       23.09       -7.54     44.58 o
  -7 -11   9      939.57     1172.03    142.01 o
  -6 -11   9        5.55       18.14     34.18 o
  -5 -11   9     1074.85     1216.25     80.25 o
  -4 -11   9        7.52       -0.15     28.18 o
  -3 -11   9      977.78      991.80     73.86 o
  -2 -11   9       10.78      -23.81     32.03 o
  -1 -11   9      888.51      806.77     78.40 o
   0 -11   9        7.50        9.66     45.96 o
   1 -11   9      685.79      831.36    107.33 o
   2 -11   9       15.73       -9.56     58.22 o
 -10 -10   9      795.89      813.29    110.56 o
  -9 -10   9        0.34      -36.99     42.21 o
  -8 -10   9     1089.84     1137.76     96.47 o
  -7 -10   9       14.27       31.52     30.77 o
  -6 -10   9     1130.04     1175.92    120.82 o
  -5 -10   9       46.09       76.30     31.67 o
  -4 -10   9     1149.76     1150.69     76.75 o
  -3 -10   9       34.75       23.88     28.79 o
  -2 -10   9     1266.82     1216.67     89.20 o
  -1 -10   9        8.10       70.65     38.53 o
   0 -10   9      934.50      928.14    107.45 o
   1 -10   9        6.69      -16.69     47.14 o
   2 -10   9      727.04      865.98    109.04 o
 -11  -9   9      680.54      750.33    100.88 o
 -10  -9   9       13.75       20.83     35.94 o
  -9  -9   9     1193.03     1179.08     74.00 o
  -8  -9   9       35.19       34.67     30.20 o
  -7  -9   9     1344.75     1288.34     86.09 o
  -6  -9   9       55.01      125.16     36.61 o
  -5  -9   9     1943.54     2086.07    154.67 o
  -4  -9   9       36.98       86.99     31.73 o
  -3  -9   9     1747.20     1789.93     96.07 o
  -2  -9   9       54.53       31.48     31.83 o
  -1  -9   9     1352.00     1317.00    159.18 o
   0  -9   9        1.83      -33.93     40.74 o
   1  -9   9     1140.37     1033.25    114.75 o
   2  -9   9        9.71      -39.89     46.16 o
   3  -9   9      664.33      850.71    210.90 o
 -11  -8   9       18.15       54.08     44.77 o
 -10  -8   9     1071.25     1050.04     90.58 o
  -9  -8   9        3.96       -8.31     25.56 o
  -8  -8   9     1529.43     1495.38     94.09 o
  -7  -8   9       13.20      -24.83     24.83 o
  -6  -8   9     1923.74     2182.43    113.35 o
  -5  -8   9       28.52        0.78     26.65 o
  -4  -8   9     2115.63     2225.32    122.83 o
  -3  -8   9        6.00      -23.33     23.33 o
  -2  -8   9     2007.46     1917.68    137.08 o
  -1  -8   9        8.06       29.04     33.40 o
   0  -8   9     1428.31     1414.48    146.62 o
   1  -8   9       17.33       30.37     45.06 o
   2  -8   9      936.79     1023.14    137.79 o
   3  -8   9        4.47      -37.71     59.70 o
 -12  -7   9       19.01       94.92     57.70 o
 -11  -7   9      760.15      756.64     91.99 o
 -10  -7   9        1.12       11.03     30.95 o
  -9  -7   9     1421.63     1426.89     80.97 o
  -8  -7   9       21.07       33.27     28.76 o
  -7  -7   9     2320.05     2369.38    112.41 o
  -6  -7   9       36.34       44.85     28.25 o
  -5  -7   9     2778.87     2870.71    126.03 o
  -4  -7   9       11.96        0.63     25.68 o
  -3  -7   9     2339.86     2548.42    123.48 o
  -2  -7   9        8.12       21.38     28.94 o
  -1  -7   9     1813.36     1796.90    113.11 o
   0  -7   9       18.15       49.39     38.68 o
   1  -7   9     1441.71     1430.65    153.07 o
   2  -7   9       24.60       53.48     60.17 o
   3  -7   9      887.41      984.75    141.13 o
 -12  -6   9      667.49      667.98     99.15 o
 -11  -6   9        5.48        9.12     39.47 o
 -10  -6   9     1094.53     1073.22     73.81 o
  -9  -6   9       40.56       42.66     32.11 o
  -8  -6   9     1774.05     1764.46    119.40 o
  -7  -6   9        8.46      -10.57     24.61 o
  -6  -6   9     2316.73     2336.49    114.38 o
  -5  -6   9      154.51      111.17     32.75 o
  -4  -6   9     2675.31     2891.70    122.45 o
  -3  -6   9       25.82       26.48     28.03 o
  -2  -6   9     2727.33     2791.10    131.17 o
  -1  -6   9       11.15        8.41     29.62 o
   0  -6   9     1824.36     1955.01    123.64 o
   1  -6   9       60.46       40.42     56.87 o
   2  -6   9      624.48      764.03    119.73 o
   3  -6   9       16.36       -8.43     55.09 o
   4  -6   9      635.70      698.76    166.54 o
 -12  -5   9        1.65      -30.19     58.07 o
 -11  -5   9      795.28      737.82     80.98 o
 -10  -5   9        3.66      -13.96     25.39 o
  -9  -5   9      966.72     1134.74     80.70 o
  -8  -5   9       71.79       31.70     29.59 o
  -7  -5   9     2027.39     2075.59    106.34 o
  -6  -5   9       41.58       52.86     28.64 o
  -5  -5   9     2503.67     2704.97    122.45 o
  -4  -5   9       61.16       61.92     29.43 o
  -3  -5   9     2942.85     2780.30    146.93 o
  -2  -5   9       12.76        5.22     27.69 o
  -1  -5   9     2068.94     2174.74    128.78 o
   0  -5   9       21.36       18.23     37.76 o
   1  -5   9     1695.07     1764.48    171.01 o
   2  -5   9       16.14      -19.77     60.85 o
   3  -5   9     1013.84     1114.66    143.71 o
   4  -5   9       28.71      -17.64     61.05 o
 -12  -4   9      682.58      684.27    106.04 o
 -11  -4   9        3.02        9.32     31.78 o
 -10  -4   9     1226.39     1205.71     77.52 o
  -9  -4   9       97.67       76.62     30.04 o
  -8  -4   9     2384.36     2504.40    104.54 o
  -7  -4   9       88.41       79.77     27.92 o
  -6  -4   9     2471.98     2421.88    104.70 o
  -5  -4   9      109.36       43.42     25.11 o
  -4  -4   9     2850.94     2999.26    112.05 o
  -3  -4   9      115.88       81.47     37.01 o
  -2  -4   9     2058.33     2082.09    126.93 o
  -1  -4   9      257.64      209.57     64.37 o
   0  -4   9     1881.73     1822.94    169.15 o
   1  -4   9      120.87       46.36     54.01 o
   2  -4   9      954.31      943.78    127.35 o
   3  -4   9       25.44       70.70     62.70 o
   4  -4   9      750.50      810.96    155.85 o
 -12  -3   9        5.98        0.26     44.61 o
 -11  -3   9      937.06      813.23     88.22 o
 -10  -3   9        1.20       -2.61     25.14 o
  -9  -3   9     1492.39     1394.92     80.92 o
  -8  -3   9       79.99      106.10     29.90 o
  -7  -3   9     2643.68     2853.19    148.82 o
  -6  -3   9       28.76       28.06     20.85 o
  -5  -3   9     3046.75     2984.73    105.23 o
  -4  -3   9       89.92       69.89     26.62 o
  -3  -3   9     2969.20     2816.56    118.22 o
  -2  -3   9       42.13       66.12     34.54 o
  -1  -3   9     2373.17     2459.38    187.58 o
   0  -3   9      133.84      118.92     54.33 o
   1  -3   9     2061.53     2092.78    183.09 o
   2  -3   9        3.42       21.71     48.41 o
   3  -3   9     1144.74     1393.70    185.12 o
   4  -3   9       17.03       90.24     67.01 o
 -13  -2   9        5.00       20.90     90.58 o
 -12  -2   9      806.91      873.02    110.30 o
 -11  -2   9       15.06       19.11     41.97 o
 -10  -2   9     1317.38     1257.46     88.28 o
  -9  -2   9        9.02       29.09     26.18 o
  -8  -2   9     2646.38     2543.20    103.68 o
  -7  -2   9        9.60       20.59     21.20 o
  -6  -2   9     2126.53     2084.02     93.61 o
  -5  -2   9       53.79       39.65     22.93 o
  -4  -2   9     3206.21     3135.92    109.65 o
  -3  -2   9       26.57       35.20     26.02 o
  -2  -2   9     3084.49     3031.36    143.39 o
  -1  -2   9       32.07       23.34     37.76 o
   0  -2   9     2511.62     2387.18    192.19 o
   1  -2   9       37.74       19.93     50.18 o
   2  -2   9     1306.76     1249.82    143.53 o
   3  -2   9       18.21       72.87     63.09 o
   4  -2   9      845.20      887.33    132.97 o
 -13  -1   9      605.26      687.35    113.10 o
 -12  -1   9       10.84       -3.68     41.87 o
 -11  -1   9     1120.17     1350.33    121.89 o
 -10  -1   9        2.03      -28.94     28.94 o
  -9  -1   9     2009.89     1811.08    110.44 o
  -8  -1   9       23.07       32.09     24.52 o
  -7  -1   9     2805.84     2793.12    122.38 o
  -6  -1   9       27.03       36.64     22.59 o
  -5  -1   9     4509.66     4521.68    129.84 o
  -4  -1   9        9.53       11.76     21.66 o
  -3  -1   9     3410.67     3343.18    124.31 o
  -2  -1   9        6.73       21.03     28.64 o
  -1  -1   9     2988.60     3053.28    181.22 o
   0  -1   9       12.47        3.65     38.32 o
   1  -1   9     2105.41     2128.52    183.54 o
   2  -1   9       28.48       51.75     55.17 o
   3  -1   9     1244.82     1365.76    153.45 o
   4  -1   9       34.52       62.14     67.63 o
 -13   0   9        1.44      -22.92     52.06 o
 -12   0   9      931.09     1112.82    125.42 o
 -11   0   9        1.96        7.00     40.21 o
 -10   0   9     1461.71     1694.20    110.35 o
  -9   0   9       12.54      -14.87     28.11 o
  -8   0   9     2636.67     2485.60    150.03 o
  -7   0   9       14.68       48.47     32.65 o
  -6   0   9     2090.81     2200.12     98.23 o
  -5   0   9       49.59       47.62     27.75 o
  -4   0   9     3781.77     3618.98    126.39 o
  -3   0   9       15.81       69.37     28.79 o
  -2   0   9     3102.22     2957.55    199.79 o
  -1   0   9        1.03       15.33     32.19 o
   0   0   9     2716.63     2664.47    170.37 o
   1   0   9        2.24       -0.56     34.09 o
   2   0   9     1785.52     1467.53    342.36 o
   3   0   9       25.82        9.28     56.79 o
   4   0   9      801.29      724.62    160.50 o
 -13   1   9      589.18      475.19    100.66 o
 -12   1   9        5.91        7.37     43.93 o
 -11   1   9     1147.83     1288.15    117.87 o
 -10   1   9        0.68       11.35     30.40 o
  -9   1   9     2043.53     2130.94    140.32 o
  -8   1   9       21.89       66.44     35.83 o
  -7   1   9     2818.84     2831.06    144.60 o
  -6   1   9       27.18       16.34     28.89 o
  -5   1   9     4323.32     4204.16    151.64 o
  -4   1   9        9.47        3.28     21.57 o
  -3   1   9     3336.64     3138.29    113.60 o
  -2   1   9        8.95      -25.88     25.88 o
  -1   1   9     3000.47     3143.51    161.82 o
   0   1   9       14.42       31.09     35.70 o
   1   1   9     2120.03     2127.33    134.11 o
   2   1   9       18.40       84.57     44.73 o
   3   1   9     1204.13     1380.19    131.35 o
   4   1   9       31.02       11.62     65.32 o
 -13   2   9        1.77       78.04     92.44 o
 -12   2   9      797.07      952.09    125.21 o
 -11   2   9        9.40      -18.59     35.98 o
 -10   2   9     1418.62     1386.21     99.50 o
  -9   2   9        5.92       12.28     33.37 o
  -8   2   9     2802.94     3091.50    204.86 o
  -7   2   9        8.32       13.73     30.10 o
  -6   2   9     2019.43     2138.73    132.67 o
  -5   2   9       49.95       92.59     33.04 o
  -4   2   9     3177.18     3005.84    129.58 o
  -3   2   9       28.32       45.75     33.40 o
  -2   2   9     2831.29     2817.22    146.50 o
  -1   2   9       37.60       -0.67     31.18 o
   0   2   9     2382.36     2338.29    138.28 o
   1   2   9       28.54       21.32     37.82 o
   2   2   9     1308.00     1296.12    107.66 o
   3   2   9       20.68        4.51     49.35 o
   4   2   9      813.96      638.27    186.28 o
 -12   3   9        2.52       51.32     46.48 o
 -11   3   9      984.90     1099.84    108.80 o
 -10   3   9        0.51      -29.89     29.89 o
  -9   3   9     1467.02     1373.02     95.45 o
  -8   3   9       74.76       71.64     37.11 o
  -7   3   9     2564.90     2693.73    147.15 o
  -6   3   9       27.28        5.06     28.89 o
  -5   3   9     3143.21     2955.45    147.48 o
  -4   3   9       87.19       44.55     29.79 o
  -3   3   9     2933.29     2983.96    158.91 o
  -2   3   9       35.01       25.83     33.49 o
  -1   3   9     2288.38     2184.11    158.62 o
   0   3   9      126.84       77.64     46.60 o
   1   3   9     2017.26     1927.44    150.98 o
   2   3   9        1.52      -14.92     55.74 o
   3   3   9     1139.71     1057.18    151.43 o
   4   3   9       18.01      -18.24     67.43 o
 -12   4   9      666.75      673.91     93.69 o
 -11   4   9        1.70        6.62     41.75 o
 -10   4   9     1198.77     1279.63     95.35 o
  -9   4   9      104.06       79.57     34.81 o
  -8   4   9     2278.23     2309.25    144.47 o
  -7   4   9       87.08       89.22     38.42 o
  -6   4   9     2206.24     2113.01    139.23 o
  -5   4   9      102.35      100.13     36.84 o
  -4   4   9     2749.56     2693.21    159.68 o
  -3   4   9      112.81       61.29     35.65 o
  -2   4   9     2033.18     1856.48    142.39 o
  -1   4   9      237.89      269.76     82.59 o
   0   4   9     1975.35     1881.59    191.23 o
   1   4   9      105.33       49.79     58.81 o
   2   4   9     1032.12      904.49    140.52 o
   3   4   9       22.43       60.05     69.88 o
   4   4   9      757.56      832.50    142.64 o
 -12   5   9        2.79      -37.00     42.12 o
 -11   5   9      762.66      702.65     88.23 o
 -10   5   9        6.53      -24.38     36.18 o
  -9   5   9      966.91     1087.38     92.73 o
  -8   5   9       76.90       70.71     37.42 o
  -7   5   9     1948.94     1936.98    129.65 o
  -6   5   9       38.58       66.21     33.96 o
  -5   5   9     2545.02     2567.18    143.99 o
  -4   5   9       56.83       10.29     34.62 o
  -3   5   9     2778.37     2930.86    147.38 o
  -2   5   9        8.37       29.19     37.96 o
  -1   5   9     2350.06     2197.57    201.47 o
   0   5   9       18.95      102.64     61.38 o
   1   5   9     1679.07     1758.65    187.11 o
   2   5   9       19.70       41.19     60.34 o
   3   5   9     1068.42     1181.72    160.92 o
   4   5   9       25.13       75.47     77.45 o
 -12   6   9      639.23      679.83     92.27 o
 -11   6   9        9.16       -1.27     42.87 o
 -10   6   9     1002.46     1082.20     92.41 o
  -9   6   9       48.06       24.41     31.94 o
  -8   6   9     1667.86     1599.24    119.12 o
  -7   6   9        6.78       -9.58     30.51 o
  -6   6   9     2239.55     2444.07    149.75 o
  -5   6   9      146.03      114.83     51.11 o
  -4   6   9     2636.85     2747.48    183.46 o
  -3   6   9       26.83       -0.97     45.69 o
  -2   6   9     2784.42     2966.18    236.28 o
  -1   6   9        5.27        8.09     56.21 o
   0   6   9     1846.48     1596.62    178.98 o
   1   6   9       64.66       77.27     79.67 o
   2   6   9      654.15      763.57    126.32 o
   3   6   9       14.35       10.44     65.28 o
   4   6   9      697.44      283.28    100.61 o
 -12   7   9       26.50       20.50     83.38 o
 -11   7   9      672.94      740.16    114.18 o
 -10   7   9        2.36       -2.87     40.04 o
  -9   7   9     1374.33     1335.89    162.82 o
  -8   7   9       18.65       64.82     49.14 o
  -7   7   9     2276.18     2207.05    176.19 o
  -6   7   9       34.76       91.03     47.60 o
  -5   7   9     3001.50     2863.24    205.43 o
  -4   7   9        9.11       -4.00     45.65 o
  -3   7   9     2272.38     2049.17    188.44 o
  -2   7   9        7.72       -4.25     51.79 o
  -1   7   9     1825.86     2006.72    194.75 o
   0   7   9       21.83      125.19     65.52 o
   1   7   9     1345.74     1484.97    173.33 o
   2   7   9       27.41      -14.55     59.10 o
   3   7   9      965.18      873.39    141.30 o
 -11   8   9       16.69       25.52     50.46 o
 -10   8   9     1001.38     1028.19    110.47 o
  -9   8   9        2.31       95.13     54.02 o
  -8   8   9     1520.00     1708.51    213.22 o
  -7   8   9       12.59       -6.63     41.70 o
  -6   8   9     1949.87     2138.80    172.35 o
  -5   8   9       29.81       52.91     47.60 o
  -4   8   9     2042.46     2133.93    183.24 o
  -3   8   9        7.75       22.19     59.00 o
  -2   8   9     1937.96     2183.56    199.04 o
  -1   8   9        7.52       -9.73     49.69 o
   0   8   9     1416.73     1571.39    175.62 o
   1   8   9       23.58        6.19     56.52 o
   2   8   9      893.39      932.91    145.77 o
   3   8   9        0.69      -37.44     63.20 o
 -11   9   9      676.81      590.56     92.35 o
 -10   9   9       13.90       20.27     44.33 o
  -9   9   9     1181.63     1081.47    184.65 o
  -8   9   9       34.49       62.08     52.79 o
  -7   9   9     1315.54     1093.15    127.52 o
  -6   9   9       55.60       62.09     46.48 o
  -5   9   9     1853.59     1858.18    165.74 o
  -4   9   9       42.69      -47.15     47.15 o
  -3   9   9     1707.78     1839.16    175.31 o
  -2   9   9       54.73       10.44     52.45 o
  -1   9   9     1374.34     1249.35    331.68 o
   0   9   9        5.15      -16.65     56.96 o
   1   9   9     1059.42      910.65    141.02 o
   2   9   9        6.42      -17.92     60.42 o
   3   9   9      632.55      699.71    133.44 o
 -10  10   9      797.72      919.69    105.77 o
  -9  10   9        0.73      -42.69     42.69 o
  -8  10   9     1027.38      988.64    118.78 o
  -7  10   9       14.40       56.14     80.60 o
  -6  10   9     1075.29     1067.27    222.75 o
  -5  10   9       51.59       32.31     47.07 o
  -4  10   9     1125.94     1046.43    128.77 o
  -3  10   9       40.38       41.20     50.56 o
  -2  10   9     1233.78     1316.87    157.15 o
  -1  10   9        5.79      -47.19     52.15 o
   0  10   9      908.21      995.42    144.77 o
   1  10   9       10.82       19.71     67.97 o
   2  10   9      605.23      648.85    168.39 o
 -10  11   9        0.74       -0.18     45.15 o
  -9  11   9      623.90      676.23    101.70 o
  -8  11   9       21.47       27.65     52.49 o
  -7  11   9      931.05     1016.60    160.50 o
  -6  11   9        6.42       40.90     47.32 o
  -5  11   9     1065.82     1146.05    196.27 o
  -4  11   9        7.21       -6.87     45.40 o
  -3  11   9      934.07      843.88    123.93 o
  -2  11   9       11.38       11.48     57.86 o
  -1  11   9      783.24      616.57    117.39 o
   0  11   9       11.92      -19.49     64.19 o
   1  11   9      671.77      970.70    146.99 o
   2  11   9       19.54      -64.06     65.41 o
  -9  12   9        2.47       -1.05     44.97 o
  -8  12   9      486.42      632.77     98.99 o
  -7  12   9        0.62       34.94     49.93 o
  -6  12   9      662.06      533.54    128.68 o
  -5  12   9        0.90       -8.27     41.88 o
  -4  12   9      858.70      910.83    204.63 o
  -3  12   9       34.83       18.14     72.24 o
  -2  12   9      852.57      711.19    119.32 o
  -1  12   9        5.75       29.33     67.76 o
   0  12   9      598.88      608.94    138.20 o
   1  12   9       11.00        4.43     73.04 o
  -8  13   9        5.20      -60.39     79.44 o
  -7  13   9      640.15      576.96    151.44 o
  -6  13   9        6.99        6.11     47.27 o
  -5  13   9      799.80      843.58    169.09 o
  -4  13   9       15.78       -6.50     50.57 o
  -3  13   9      692.80      720.12    114.81 o
  -2  13   9       20.39      -22.42     58.26 o
  -1  13   9      644.68      699.27    168.86 o
   0  13   9       22.55       50.03     73.54 o
  -7  14   9        1.23       23.69     82.69 o
  -6  14   9      547.76      638.74    158.41 o
  -5  14   9        7.25       34.38     81.76 o
  -4  14   9      493.16      693.27    104.84 o
  -3  14   9        8.76       24.03     58.26 o
  -2  14   9      636.55      637.50    114.37 o
  -1  14   9       31.56       76.77     76.53 o
  -5  15   9      540.67      849.64    183.96 o
  -4  15   9        2.56       10.68     85.47 o
  -3  15   9      474.69      679.15    171.41 o
  -7 -13  10      317.63      326.54     78.80 o
  -6 -13  10      228.86      216.45     66.10 o
  -5 -13  10      353.27      372.61    112.71 o
  -4 -13  10      220.71      203.45     73.47 o
  -3 -13  10      358.67      234.72     82.77 o
  -2 -13  10      279.23      269.77     87.34 o
  -8 -12  10      263.58      246.03     84.16 o
  -7 -12  10      256.06      204.45     64.48 o
  -6 -12  10      419.06      328.82     90.68 o
  -5 -12  10      249.37      315.97     66.43 o
  -4 -12  10      440.30      367.53     57.55 o
  -3 -12  10      349.19      290.76     65.09 o
  -2 -12  10      439.22      387.34     67.89 o
  -1 -12  10      192.21      230.73     82.11 o
  -9 -11  10      258.25      218.30     77.24 o
  -8 -11  10      308.35      235.90     70.89 o
  -7 -11  10      402.42      413.84     85.20 o
  -6 -11  10      337.22      282.80     74.69 o
  -5 -11  10      459.43      560.04     70.98 o
  -4 -11  10      220.40      186.85     51.08 o
  -3 -11  10      489.24      537.93     72.15 o
  -2 -11  10      228.86      114.63     49.52 o
  -1 -11  10      446.82      424.31     83.22 o
   0 -11  10      193.17      201.52     69.71 o
 -10 -10  10      368.16      491.35    165.61 o
  -9 -10  10      268.70      304.97     47.19 o
  -8 -10  10      432.57      386.70     59.74 o
  -7 -10  10      378.93      377.25     58.81 o
  -6 -10  10      504.03      627.65    129.81 o
  -5 -10  10      427.39      465.47     60.46 o
  -4 -10  10      462.82      416.69     68.36 o
  -3 -10  10      217.54      195.81     46.80 o
  -2 -10  10      581.97      613.61     72.56 o
  -1 -10  10      170.19      133.39     60.61 o
   0 -10  10      436.04      340.81     78.36 o
   1 -10  10      143.58       69.27     58.92 o
 -10  -9  10      238.07      258.98     57.53 o
  -9  -9  10      471.75      454.28     63.89 o
  -8  -9  10      466.93      458.33     62.47 o
  -7  -9  10      616.79      708.06     69.27 o
  -6  -9  10      564.83      601.88     68.49 o
  -5  -9  10      700.25      707.01     70.56 o
  -4  -9  10      408.66      420.10     56.32 o
  -3  -9  10      590.46      495.81     62.07 o
  -2  -9  10      237.83      222.78     53.11 o
  -1  -9  10      553.22      452.69     69.61 o
   0  -9  10      217.94      215.38     67.40 o
   1  -9  10      562.25      544.51    109.09 o
 -11  -8  10      326.19      379.52     80.23 o
 -10  -8  10      424.95      491.82     81.28 o
  -9  -8  10      360.52      251.67     51.08 o
  -8  -8  10      510.05      647.50    158.68 o
  -7  -8  10      489.42      567.22     65.13 o
  -6  -8  10      945.76      880.57     75.24 o
  -5  -8  10      844.49      879.26     75.86 o
  -4  -8  10      830.56      876.44     76.59 o
  -3  -8  10      567.71      533.17     61.64 o
  -2  -8  10      544.04      541.09     63.54 o
  -1  -8  10      422.41      411.98     66.07 o
   0  -8  10      440.33      439.91     94.27 o
   1  -8  10      141.60      132.24     73.12 o
   2  -8  10      360.12      391.87     98.22 o
 -11  -7  10      344.51      347.32     76.11 o
 -10  -7  10      315.39      296.88     47.16 o
  -9  -7  10      573.05      611.56     71.85 o
  -8  -7  10      558.09      634.00     65.39 o
  -7  -7  10      821.89      851.85     74.26 o
  -6  -7  10      355.43      486.12     57.68 o
  -5  -7  10      881.09      763.11    100.63 o
  -4  -7  10      520.54      592.27     64.05 o
  -3  -7  10      897.86      893.27     77.20 o
  -2  -7  10      523.73      477.90     60.70 o
  -1  -7  10      573.37      581.86     73.64 o
   0  -7  10      380.99      242.38     75.91 o
   1  -7  10      307.36      459.90    194.64 o
   2  -7  10      186.75      229.91     86.78 o
 -11  -6  10      342.73      251.69     74.87 o
 -10  -6  10      520.98      544.82     62.92 o
  -9  -6  10      589.35      592.29     69.31 o
  -8  -6  10      723.94      703.55     97.67 o
  -7  -6  10      643.42      752.77     73.61 o
  -6  -6  10      571.73      607.63     61.36 o
  -5  -6  10      586.00      645.74     64.46 o
  -4  -6  10      838.44      845.28     92.55 o
  -3  -6  10      645.63      716.07     68.92 o
  -2  -6  10      883.96      926.16     78.00 o
  -1  -6  10      454.48      442.90     73.36 o
   0  -6  10      729.39      619.62    111.16 o
   1  -6  10      343.53      259.11     79.27 o
   2  -6  10      297.27      339.04     94.73 o
 -12  -5  10      238.69      229.95    100.80 o
 -11  -5  10      413.97      359.23     68.69 o
 -10  -5  10      482.55      548.24     57.55 o
  -9  -5  10      611.32      575.01    114.59 o
  -8  -5  10      691.96      719.94     65.92 o
  -7  -5  10      908.82      960.55     92.69 o
  -6  -5  10      476.46      413.50     53.97 o
  -5  -5  10     1016.83      988.97     79.90 o
  -4  -5  10      530.51      565.09     62.30 o
  -3  -5  10     1191.63     1346.37     90.77 o
  -2  -5  10      570.06      754.05     89.97 o
  -1  -5  10      977.58      718.43    146.11 o
   0  -5  10      440.96      508.28     95.92 o
   1  -5  10      530.57      482.50    144.47 o
   2  -5  10      319.08      387.82     96.57 o
   3  -5  10      387.59      573.99    114.74 o
 -12  -4  10      299.53      401.52     89.51 o
 -11  -4  10      470.04      514.74     79.63 o
 -10  -4  10      375.31      445.58     48.31 o
  -9  -4  10      356.61      346.36     47.56 o
  -8  -4  10      792.73      809.89     64.46 o
  -7  -4  10      515.97      569.08     53.80 o
  -6  -4  10      876.30      948.17     67.07 o
  -5  -4  10      792.42      854.51     71.16 o
  -4  -4  10     1464.56     1466.48     97.78 o
  -3  -4  10      947.86      983.56     97.92 o
  -2  -4  10      762.93      679.36    103.62 o
  -1  -4  10      526.65      498.99    167.00 o
   0  -4  10      848.02      810.95    120.43 o
   1  -4  10      460.92      264.22     80.91 o
   2  -4  10      413.36      535.04    118.46 o
   3  -4  10      229.10      420.08    119.85 o
 -12  -3  10      281.31      255.76     79.66 o
 -11  -3  10      421.25      238.24     61.11 o
 -10  -3  10      403.90      512.07     54.74 o
  -9  -3  10      909.53      933.85     69.82 o
  -8  -3  10      649.23      625.05     56.75 o
  -7  -3  10     1152.10     1278.61     78.56 o
  -6  -3  10      919.32      944.42     67.30 o
  -5  -3  10     1533.45     1577.44     94.80 o
  -4  -3  10      826.76      859.41     78.79 o
  -3  -3  10     1335.90     1198.72     94.65 o
  -2  -3  10      719.43      803.13    223.44 o
  -1  -3  10     1096.51     1104.57    182.10 o
   0  -3  10      509.96      534.55    101.83 o
   1  -3  10      678.17      605.21    128.21 o
   2  -3  10      337.38      464.17    124.03 o
   3  -3  10      484.04      570.00    112.83 o
 -12  -2  10      310.11      241.49     67.69 o
 -11  -2  10      485.06      490.88    136.29 o
 -10  -2  10      598.12      689.37     69.30 o
  -9  -2  10      741.16      761.06     70.80 o
  -8  -2  10     1289.40     1232.68     87.18 o
  -7  -2  10      890.18      906.99     66.10 o
  -6  -2  10     1241.87     1219.97    103.16 o
  -5  -2  10     1399.91     1663.21     96.79 o
  -4  -2  10     1597.68     1717.95    148.89 o
  -3  -2  10     1048.96     1097.05     90.60 o
  -2  -2  10     1324.38     1464.64    212.62 o
  -1  -2  10      531.10      438.92     90.22 o
   0  -2  10     1099.32     1172.24    140.95 o
   1  -2  10      411.37      530.82    100.43 o
   2  -2  10      580.52      540.67    134.02 o
   3  -2  10      228.07      266.48     90.63 o
 -12  -1  10      348.95      369.88     76.95 o
 -11  -1  10      527.95      526.83     85.15 o
 -10  -1  10      518.58      494.82     59.96 o
  -9  -1  10     1125.51     1275.41     90.68 o
  -8  -1  10     1079.06     1290.10     87.61 o
  -7  -1  10     1211.25     1207.98     80.46 o
  -6  -1  10     1133.48     1093.78     77.72 o
  -5  -1  10     2112.09     2121.78    121.77 o
  -4  -1  10      755.20      807.20     77.10 o
  -3  -1  10     1371.82     1317.22     97.92 o
  -2  -1  10      953.26     1022.38    104.51 o
  -1  -1  10     1493.35     1457.47    129.24 o
   0  -1  10      517.22      638.33    115.67 o
   1  -1  10      975.32     1287.41    262.70 o
   2  -1  10      197.11      274.50     82.40 o
   3  -1  10      539.78      509.30    105.11 o
 -12   0  10      526.86      523.11     84.56 o
 -11   0  10      545.41      550.22     69.48 o
 -10   0  10      769.17      846.20     82.43 o
  -9   0  10     1140.65     1233.61    125.64 o
  -8   0  10     1032.11     1084.47     99.38 o
  -7   0  10     1040.04     1123.08    171.31 o
  -6   0  10     1157.82     1136.00    104.48 o
  -5   0  10     1046.54      980.37     88.77 o
  -4   0  10     1404.21     1323.42     96.69 o
  -3   0  10      642.73      758.79     87.57 o
  -2   0  10     1255.43     1300.04    116.80 o
  -1   0  10      521.47      523.99     81.24 o
   0   0  10     1297.24     1243.59    119.84 o
   1   0  10      293.08      273.55     69.73 o
   2   0  10      770.42      811.23    140.06 o
   3   0  10      223.97      207.58     80.30 o
 -12   1  10      347.60      340.28    110.86 o
 -11   1  10      536.44      456.67     79.31 o
 -10   1  10      576.04      627.73     78.85 o
  -9   1  10     1132.96     1206.09    109.71 o
  -8   1  10     1154.23     1168.26    104.74 o
  -7   1  10     1129.15     1181.66    124.29 o
  -6   1  10     1319.04     1252.08    126.84 o
  -5   1  10     1979.68     1858.08    166.01 o
  -4   1  10      764.64      928.49    118.46 o
  -3   1  10     1310.46     1192.51    187.90 o
  -2   1  10      903.29     1115.34    109.89 o
  -1   1  10     1549.48     1419.66    119.75 o
   0   1  10      503.55      547.04     75.47 o
   1   1  10     1049.80     1057.01    101.03 o
   2   1  10      211.27      211.85     64.89 o
   3   1  10      555.86      603.43    160.27 o
 -12   2  10      305.31      274.78     69.64 o
 -11   2  10      480.75      385.68     72.44 o
 -10   2  10      542.71      565.31     69.22 o
  -9   2  10      692.32      655.83    118.27 o
  -8   2  10     1256.51     1228.91    128.57 o
  -7   2  10      943.56     1042.30    120.32 o
  -6   2  10     1089.22     1160.93    125.53 o
  -5   2  10     1487.99     1729.73    156.11 o
  -4   2  10     1467.80     1555.29    171.90 o
  -3   2  10     1056.21     1021.15    106.94 o
  -2   2  10     1119.91     1257.80    161.43 o
  -1   2  10      505.12      655.10    104.26 o
   0   2  10     1082.78      949.84    111.15 o
   1   2  10      447.41      384.57     79.17 o
   2   2  10      598.94      663.34    125.62 o
   3   2  10      247.30      276.86    134.25 o
 -12   3  10      271.32      385.42     78.07 o
 -11   3  10      419.92      469.42     76.71 o
 -10   3  10      418.30      503.30     64.86 o
  -9   3  10      861.34      968.11    130.77 o
  -8   3  10      642.40      810.67    104.76 o
  -7   3  10     1119.48     1111.13    131.23 o
  -6   3  10     1105.43      886.63     90.35 o
  -5   3  10     1575.13     1572.30    124.07 o
  -4   3  10      841.35      947.98    112.09 o
  -3   3  10     1190.18     1152.31    113.64 o
  -2   3  10      799.27      860.02    102.92 o
  -1   3  10     1033.23      942.78    126.63 o
   0   3  10      519.74      641.36     96.24 o
   1   3  10      694.25      551.82    117.55 o
   2   3  10      301.24      367.70    102.36 o
   3   3  10      463.29      347.01    155.62 o
 -12   4  10      312.72      212.13     65.03 o
 -11   4  10      438.35      539.90     84.09 o
 -10   4  10      353.69      497.66     71.86 o
  -9   4  10      422.32      466.46     83.67 o
  -8   4  10      790.83      746.89    139.59 o
  -7   4  10      535.74      405.61     63.56 o
  -6   4  10      855.53      908.70     90.94 o
  -5   4  10      826.88      866.75     91.81 o
  -4   4  10     1430.72     1511.18    125.38 o
  -3   4  10      960.18      841.31     97.29 o
  -2   4  10      777.39      702.87     92.80 o
  -1   4  10      592.27      553.73    114.22 o
   0   4  10      828.20      787.56    131.71 o
   1   4  10      461.55      419.71    104.09 o
   2   4  10      406.15      485.82    111.96 o
   3   4  10      234.03      351.06    107.16 o
 -12   5  10      208.07      241.57     68.02 o
 -11   5  10      386.58      447.60    136.11 o
 -10   5  10      500.18      649.34     82.73 o
  -9   5  10      608.44      706.65    176.99 o
  -8   5  10      683.72      682.90     82.21 o
  -7   5  10      912.07      851.93     88.87 o
  -6   5  10      465.96      449.36     68.47 o
  -5   5  10     1068.63     1162.70    123.28 o
  -4   5  10      508.26      514.68     76.63 o
  -3   5  10     1259.13     1405.81    126.66 o
  -2   5  10      687.25      818.08    133.74 o
  -1   5  10     1063.36     1170.84    157.00 o
   0   5  10      462.94      372.85    104.29 o
   1   5  10      484.65      456.18    106.39 o
   2   5  10      318.51      168.87     84.74 o
   3   5  10      388.37      320.98    123.10 o
 -11   6  10      331.70      392.55     86.55 o
 -10   6  10      500.68      516.83    137.97 o
  -9   6  10      634.21      647.33     79.72 o
  -8   6  10      730.78      827.74     90.08 o
  -7   6  10      556.44      523.52     85.62 o
  -6   6  10      641.36      673.51     82.68 o
  -5   6  10      626.53      653.58    105.00 o
  -4   6  10      854.56      696.85    113.12 o
  -3   6  10      565.54      604.64    158.64 o
  -2   6  10      997.71     1126.54    152.09 o
  -1   6  10      442.77      231.27     95.00 o
   0   6  10      754.82      694.80    131.81 o
   1   6  10      307.38      351.84    103.51 o
   2   6  10      367.72      389.07    110.12 o
 -11   7  10      351.48      199.75    109.63 o
 -10   7  10      314.59      331.77     74.37 o
  -9   7  10      587.22      525.92    129.84 o
  -8   7  10      506.82      663.80    119.85 o
  -7   7  10      838.07      898.79    116.98 o
  -6   7  10      361.97      291.91     86.87 o
  -5   7  10      912.49      933.32    123.68 o
  -4   7  10      512.57      558.76    103.60 o
  -3   7  10      931.92      959.73    194.18 o
  -2   7  10      534.70      748.25    126.78 o
  -1   7  10      625.49      616.40    123.11 o
   0   7  10      382.88      315.02    115.67 o
   1   7  10      334.66      496.70    113.84 o
   2   7  10      230.39      119.90    170.72 o
 -11   8  10      333.96      448.04    108.93 o
 -10   8  10      443.43      588.98     88.64 o
  -9   8  10      367.15      469.73     94.78 o
  -8   8  10      568.61      631.84    100.79 o
  -7   8  10      444.74      334.03     77.68 o
  -6   8  10     1030.32      943.95    120.23 o
  -5   8  10      913.77      950.31    125.79 o
  -4   8  10      933.66     1098.91    141.08 o
  -3   8  10      529.86      472.90    104.45 o
  -2   8  10      603.51      591.89    117.42 o
  -1   8  10      444.50      424.92    107.47 o
   0   8  10      454.28      467.76    115.44 o
   1   8  10      123.11       71.23     98.02 o
   2   8  10      357.17      489.05    118.55 o
 -10   9  10      246.71      277.83     68.90 o
  -9   9  10      518.93      458.11     93.41 o
  -8   9  10      429.24      374.79     83.19 o
  -7   9  10      665.07      550.85     95.86 o
  -6   9  10      533.64      594.93    100.13 o
  -5   9  10      667.40      548.22     99.80 o
  -4   9  10      396.52      305.76     86.05 o
  -3   9  10      631.29      520.80    109.26 o
  -2   9  10      269.18      345.19    108.93 o
  -1   9  10      531.18      490.81    110.59 o
   0   9  10      230.42      215.70    113.35 o
   1   9  10      473.98      430.83    114.57 o
 -10  10  10      376.38      370.53     76.99 o
  -9  10  10      264.10      265.08     85.71 o
  -8  10  10      464.85      413.90     88.68 o
  -7  10  10      364.25      485.35     93.97 o
  -6  10  10      503.80      513.57    153.76 o
  -5  10  10      430.70      295.46     80.88 o
  -4  10  10      490.38      465.00     98.70 o
  -3  10  10      204.80      139.31     73.78 o
  -2  10  10      514.38      545.69    115.37 o
  -1  10  10      201.01      186.57     86.94 o
   0  10  10      426.13      492.86    146.33 o
   1  10  10      135.18       60.54     79.15 o
  -9  11  10      250.37      272.98     80.71 o
  -8  11  10      328.10      302.88    118.46 o
  -7  11  10      409.13      459.49     91.82 o
  -6  11  10      348.76      531.86    146.56 o
  -5  11  10      455.73      545.19    102.43 o
  -4  11  10      209.31      285.61     83.58 o
  -3  11  10      508.79      634.50    120.06 o
  -2  11  10      267.49      281.30     90.49 o
  -1  11  10      452.58      498.00    114.09 o
   0  11  10      206.99      179.95     93.14 o
  -8  12  10      263.17      359.93     87.20 o
  -7  12  10      273.10      223.06     74.12 o
  -6  12  10      398.27      325.09     81.80 o
  -5  12  10      269.95      359.07    146.56 o
  -4  12  10      420.52      472.64     96.07 o
  -3  12  10      326.35      180.69    167.00 o
  -2  12  10      386.52      293.70     96.23 o
  -1  12  10      203.60      221.83    138.66 o
  -7  13  10      330.25      279.98     79.57 o
  -6  13  10      253.39      276.13     79.72 o
  -5  13  10      354.79      457.43    102.43 o
  -4  13  10      225.64      245.27     86.17 o
  -3  13  10      363.30      419.46    103.78 o
  -2  13  10      277.37      317.44     97.04 o
  -5 -12  11      401.24      368.34    179.78 o
  -7 -11  11       33.02       45.72     64.53 o
  -6 -11  11      618.78      757.14     91.95 o
  -5 -11  11       32.32       30.64     44.59 o
  -4 -11  11      613.18      704.07     85.45 o
  -3 -11  11       34.22      -25.76     55.13 o
  -8 -10  11       18.70      -14.29     40.00 o
  -7 -10  11      597.86      662.59     77.04 o
  -6 -10  11       79.77       79.00     45.26 o
  -5 -10  11      674.17      821.88     87.20 o
  -4 -10  11       40.52       13.17     41.56 o
  -3 -10  11      615.22      690.52     87.30 o
  -2 -10  11       69.97       81.96     51.23 o
  -1 -10  11      492.97      443.63    138.43 o
  -9  -9  11       13.14       62.27     48.22 o
  -8  -9  11      693.22      699.23     88.51 o
  -7  -9  11       83.47       41.24     41.21 o
  -6  -9  11      915.66      997.34     94.13 o
  -5  -9  11       71.79       96.22     47.52 o
  -4  -9  11      738.72      866.34     91.07 o
  -3  -9  11       44.44       31.38     45.04 o
  -2  -9  11      657.73      661.98     85.82 o
  -1  -9  11       51.11        4.65     59.61 o
 -10  -8  11       47.53       67.73     38.92 o
  -9  -8  11      679.64      707.73     80.09 o
  -8  -8  11       31.00       31.06     45.84 o
  -7  -8  11      802.91      751.40     82.00 o
  -6  -8  11       72.01       97.86     43.33 o
  -5  -8  11      990.84     1030.35     97.76 o
  -4  -8  11       30.65       50.60     46.18 o
  -3  -8  11      709.96      726.04     76.22 o
  -2  -8  11       32.88       -3.50     47.20 o
  -1  -8  11      544.68      600.82    111.21 o
   0  -8  11       38.55      -20.64     57.96 o
 -10  -7  11      609.98      667.89     72.10 o
  -9  -7  11       14.46        8.90     37.42 o
  -8  -7  11      911.07      916.27     86.46 o
  -7  -7  11       41.98      -18.81     34.23 o
  -6  -7  11      868.45      983.84    134.11 o
  -5  -7  11       24.76        6.55     33.82 o
  -4  -7  11      896.25      893.14    113.13 o
  -3  -7  11       34.40        9.90     42.77 o
  -2  -7  11      793.63      862.90    169.55 o
  -1  -7  11       42.73       22.45     64.56 o
   0  -7  11      553.37      687.27    123.46 o
 -11  -6  11      577.65      624.44     79.87 o
 -10  -6  11       31.69        2.68     41.00 o
  -9  -6  11      904.28     1051.14    106.01 o
  -8  -6  11       24.30       58.40     39.09 o
  -7  -6  11      909.46      866.23     77.88 o
  -6  -6  11        3.08      -17.06     30.57 o
  -5  -6  11     1166.87     1290.41     94.14 o
  -4  -6  11      102.89       76.41     39.59 o
  -3  -6  11      999.84      975.90     92.18 o
  -2  -6  11       59.25        5.79     46.53 o
  -1  -6  11      849.24      631.39     92.87 o
   0  -6  11       30.65       52.55     64.32 o
   1  -6  11      509.63      786.37    130.07 o
 -11  -5  11        7.00      -40.63     40.63 o
 -10  -5  11      724.16      781.45     82.41 o
  -9  -5  11       22.75       -4.00     33.87 o
  -8  -5  11     1005.19     1046.14     83.16 o
  -7  -5  11       30.92       19.93     31.45 o
  -6  -5  11      881.02     1050.04    106.17 o
  -5  -5  11       95.33       86.92     39.15 o
  -4  -5  11     1128.06     1468.65    155.62 o
  -3  -5  11       97.58       86.16     47.02 o
  -2  -5  11      992.70      874.17    102.81 o
  -1  -5  11      110.49        6.60     46.22 o
   0  -5  11      914.32      913.51    130.62 o
   1  -5  11       13.98       71.30     66.93 o
 -11  -4  11      751.71      810.62     97.45 o
 -10  -4  11        2.49       15.31     33.43 o
  -9  -4  11      946.38      966.45     79.23 o
  -8  -4  11       12.87        8.33     30.85 o
  -7  -4  11     1054.59     1203.00    102.28 o
  -6  -4  11        7.11       42.37     35.23 o
  -5  -4  11     1361.80     1395.24    106.43 o
  -4  -4  11      132.66      136.77     47.39 o
  -3  -4  11     1219.34     1116.78    168.41 o
  -2  -4  11       63.90       -1.21     56.12 o
  -1  -4  11     1061.41      914.34    131.61 o
   0  -4  11       90.13      116.53     72.60 o
   1  -4  11      769.22      940.42    236.45 o
 -11  -3  11        4.71      -24.71     36.75 o
 -10  -3  11      743.86      930.87     89.64 o
  -9  -3  11       51.22       20.10     36.02 o
  -8  -3  11     1261.24     1272.37     83.48 o
  -7  -3  11       33.58       35.87     30.66 o
  -6  -3  11     1683.48     1585.63    128.57 o
  -5  -3  11       61.51       22.91     51.09 o
  -4  -3  11     1481.74     1425.14    124.56 o
  -3  -3  11       24.51       40.22     51.56 o
  -2  -3  11      918.86      598.39    108.76 o
  -1  -3  11       80.04       85.07     67.55 o
   0  -3  11      902.88     1077.56    141.41 o
   1  -3  11       66.17      115.48     74.65 o
 -11  -2  11      763.25      750.77    108.15 o
 -10  -2  11       57.58       -0.48     37.80 o
  -9  -2  11     1385.69     1270.54     93.93 o
  -8  -2  11       49.71       32.81     35.28 o
  -7  -2  11     1466.87     1523.90     90.39 o
  -6  -2  11       43.06       44.32     38.11 o
  -5  -2  11     1856.82     1881.06    123.58 o
  -4  -2  11       80.57       75.22     43.26 o
  -3  -2  11     1301.51     1341.40    125.16 o
  -2  -2  11       83.27      138.12     68.21 o
  -1  -2  11      941.93     1308.71    153.46 o
   0  -2  11       73.77      -23.80     52.64 o
   1  -2  11      627.33      616.68    112.53 o
   2  -2  11       51.35       44.28     70.95 o
 -12  -1  11      561.44      342.50     87.20 o
 -11  -1  11        1.08      -31.47     35.69 o
 -10  -1  11     1065.30     1199.31     98.17 o
  -9  -1  11       31.18      -11.26     33.72 o
  -8  -1  11     1541.80     1452.10     97.66 o
  -7  -1  11       51.12       62.78     45.96 o
  -6  -1  11     1834.26     1869.96    121.17 o
  -5  -1  11      127.27       95.34     42.19 o
  -4  -1  11     1687.41     1861.55    122.18 o
  -3  -1  11       45.49       -1.09     42.25 o
  -2  -1  11     1626.83     1571.26    138.22 o
  -1  -1  11      113.44       93.49     63.87 o
   0  -1  11     1004.68     1048.87    387.19 o
   1  -1  11       53.88       26.81     59.59 o
   2  -1  11      518.26      575.68    113.71 o
 -12   0  11        2.95        4.81     58.76 o
 -11   0  11      694.94      763.46     84.96 o
 -10   0  11       16.45      -38.08     40.96 o
  -9   0  11     1497.95     1650.91    106.41 o
  -8   0  11       24.65       27.44     40.99 o
  -7   0  11     1270.75     1342.71    215.09 o
  -6   0  11      147.23       91.91     51.92 o
  -5   0  11     1676.34     1577.25    132.59 o
  -4   0  11       82.23       60.04     47.67 o
  -3   0  11     1814.34     1633.45    136.17 o
  -2   0  11       97.06       42.91     49.32 o
  -1   0  11     1328.53     1630.14    144.14 o
   0   0  11       39.80       38.19     53.02 o
   1   0  11      532.57      578.02    110.30 o
   2   0  11       11.02       37.35     63.68 o
 -12   1  11      554.06      518.92    103.68 o
 -11   1  11        0.23      -29.20     35.93 o
 -10   1  11      989.66     1116.89    186.72 o
  -9   1  11       44.61       57.92     51.87 o
  -8   1  11     1484.55     1606.54    390.21 o
  -7   1  11       65.17       55.20     54.37 o
  -6   1  11     1928.79     2045.08    149.64 o
  -5   1  11      143.49      118.33     51.53 o
  -4   1  11     1714.57     1434.51    161.51 o
  -3   1  11       40.17      -33.44     52.32 o
  -2   1  11     1584.61     1331.39    160.84 o
  -1   1  11      116.97       70.77     68.20 o
   0   1  11     1012.34      989.44    146.61 o
   1   1  11       58.22      -11.27     62.95 o
 -11   2  11      750.04      893.64    102.94 o
 -10   2  11       44.97       -0.09     50.65 o
  -9   2  11     1279.27     1281.67    169.56 o
  -8   2  11       56.67       53.34     68.29 o
  -7   2  11     1516.42     1596.61    154.87 o
  -6   2  11       58.36      -27.90     89.19 o
  -5   2  11     1833.67     1875.90    145.91 o
  -4   2  11       95.17       36.74     54.96 o
  -3   2  11     1357.51     1296.31    155.08 o
  -2   2  11       79.91       83.89     65.96 o
  -1   2  11      930.90     1066.24    145.33 o
   0   2  11       82.44       57.23     72.23 o
   1   2  11      601.70      670.33    189.53 o
 -11   3  11        5.54       54.68     50.31 o
 -10   3  11      717.79      913.96     99.36 o
  -9   3  11       54.75       53.92     55.95 o
  -8   3  11     1243.38     1516.54    150.53 o
  -7   3  11       43.08      -23.31     39.12 o
  -6   3  11     1757.66     1656.80    219.49 o
  -5   3  11       73.49      106.59     58.38 o
  -4   3  11     1492.09     1406.67    129.24 o
  -3   3  11        3.76       78.58     51.15 o
  -2   3  11      975.53      995.96    165.23 o
  -1   3  11       77.22       60.60     57.52 o
   0   3  11      858.19      667.79    205.33 o
   1   3  11       73.30      152.64     89.49 o
 -11   4  11      738.30      763.34     93.20 o
 -10   4  11        2.79       -6.89     45.75 o
  -9   4  11     1020.69     1211.41    138.09 o
  -8   4  11       26.80       70.38     51.24 o
  -7   4  11     1126.56     1387.74    143.62 o
  -6   4  11       14.80       78.43     47.00 o
  -5   4  11     1327.55     1346.04    295.04 o
  -4   4  11      131.47      181.44     58.23 o
  -3   4  11     1224.59     1169.67    126.04 o
  -2   4  11       77.53       37.20     66.67 o
  -1   4  11      995.87     1052.70    161.57 o
   0   4  11      100.40       27.70     68.75 o
   1   4  11      677.86      769.33    145.80 o
 -11   5  11        8.07       -2.61     40.73 o
 -10   5  11      802.65      742.68     90.74 o
  -9   5  11       30.09        6.27     50.58 o
  -8   5  11      986.30     1212.61    135.51 o
  -7   5  11       32.37       40.60     41.37 o
  -6   5  11      915.83      817.70     96.91 o
  -5   5  11       89.45      103.19     50.49 o
  -4   5  11     1032.93      877.72    136.59 o
  -3   5  11      123.68      171.10     81.04 o
  -2   5  11      996.44      932.03    144.52 o
  -1   5  11      125.59      127.75    120.32 o
   0   5  11      872.09      762.61    139.79 o
   1   5  11       27.82      222.37     96.83 o
 -11   6  11      572.83      667.45    123.33 o
 -10   6  11       25.66       40.52     46.62 o
  -9   6  11      902.00      874.96    102.98 o
  -8   6  11       21.18       39.46     43.16 o
  -7   6  11      788.91      701.45    158.41 o
  -6   6  11        4.87       47.57     59.22 o
  -5   6  11     1134.45     1384.53    163.41 o
  -4   6  11      113.48      132.46     72.81 o
  -3   6  11      956.20      798.90    136.45 o
  -2   6  11       65.19      -24.33     56.82 o
  -1   6  11      872.72      937.89    152.98 o
   0   6  11       23.03       56.77     79.81 o
   1   6  11      497.10      438.22    178.61 o
 -10   7  11      639.40      589.03    147.72 o
  -9   7  11       11.19        9.33     62.02 o
  -8   7  11      833.10      866.46    128.91 o
  -7   7  11       49.24       -0.52     49.47 o
  -6   7  11      911.76      925.71    131.39 o
  -5   7  11       34.77       73.61     65.73 o
  -4   7  11      851.35      816.79    158.64 o
  -3   7  11       47.82       20.22     93.14 o
  -2   7  11      818.35      793.42    139.73 o
  -1   7  11       38.40       80.67     78.70 o
   0   7  11      500.55      444.52    118.39 o
 -10   8  11       40.62        6.57     80.36 o
  -9   8  11      677.54      905.71    129.95 o
  -8   8  11       23.52      105.81     67.77 o
  -7   8  11      771.74      841.12    145.17 o
  -6   8  11       47.55       25.57     58.47 o
  -5   8  11     1002.23      957.08    139.75 o
  -4   8  11       29.81       -1.37     61.92 o
  -3   8  11      620.38      545.61    115.28 o
  -2   8  11       15.85       -8.96     68.82 o
  -1   8  11      540.22      481.53    119.71 o
   0   8  11       34.82       -6.66     74.85 o
  -9   9  11       13.91       71.68     87.10 o
  -8   9  11      697.71      860.49    132.16 o
  -7   9  11       68.59       13.43     55.28 o
  -6   9  11      962.09     1130.99    181.87 o
  -5   9  11       43.57      108.64     67.64 o
  -4   9  11      687.44      812.69    160.73 o
  -3   9  11       27.34       13.18     83.38 o
  -2   9  11      609.16      819.52    143.07 o
  -1   9  11       46.24      -10.16     75.26 o
  -8  10  11        9.97       54.13     67.82 o
  -7  10  11      570.20      633.58    112.66 o
  -6  10  11       48.61       28.17     65.04 o
  -5  10  11      633.24      729.68    122.94 o
  -4  10  11       33.87      -14.50     92.68 o
  -3  10  11      583.90      632.56    125.77 o
  -2  10  11       43.30      -38.56     66.44 o
  -1  10  11      520.80      401.36    170.95 o
  -7  11  11       31.13      -43.12     55.82 o
  -6  11  11      540.52      747.66    134.95 o
  -5  11  11       32.61       17.78     62.90 o
  -4  11  11      569.44      611.53    216.47 o
  -3  11  11       29.53      -16.09     69.91 o
  -5  12  11      395.81      640.33    115.86 o
  -7  -9  12       40.40       75.81     55.64 o
  -6  -9  12      501.13      419.98     71.81 o
  -5  -9  12       99.02       79.75     51.26 o
  -4  -9  12      457.04      372.66     71.67 o
  -8  -8  12      138.30      178.44     63.50 o
  -7  -8  12      414.46      474.35     85.69 o
  -6  -8  12      140.43      176.10     57.79 o
  -5  -8  12      535.00      614.29     81.05 o
  -4  -8  12      102.07       41.18     54.41 o
  -3  -8  12      503.06      431.86     84.89 o
  -9  -7  12      214.81      159.64     57.63 o
  -8  -7  12      515.66      406.90     66.27 o
  -7  -7  12      190.28      214.43     56.82 o
  -6  -7  12      555.36      468.74     70.64 o
  -5  -7  12      156.35      141.32     53.73 o
  -4  -7  12      499.58      561.42     98.15 o
  -3  -7  12      107.12      115.30     60.41 o
  -2  -7  12      575.45      497.71     88.79 o
  -9  -6  12      434.26      430.30     66.56 o
  -8  -6  12      202.39      256.52     57.46 o
  -7  -6  12      469.11      425.81     67.32 o
  -6  -6  12      330.27      386.87     65.31 o
  -5  -6  12      623.99      597.96    130.43 o
  -4  -6  12      207.33      185.92     61.35 o
  -3  -6  12      392.18      336.76     76.07 o
  -2  -6  12      130.18       61.75     57.41 o
  -1  -6  12      441.17      474.54    109.33 o
 -10  -5  12      343.70      467.86     78.59 o
  -9  -5  12      198.32      246.74     55.55 o
  -8  -5  12      540.18      536.51     73.43 o
  -7  -5  12      279.84      423.92     91.53 o
  -6  -5  12      593.80      527.34     82.90 o
  -5  -5  12      203.29      167.29     53.36 o
  -4  -5  12      602.07      468.75     82.83 o
  -3  -5  12      276.72      216.76     66.93 o
  -2  -5  12      572.29      639.20     93.68 o
  -1  -5  12       98.88      146.29     78.61 o
 -10  -4  12      187.08      171.75     64.34 o
  -9  -4  12      421.35      359.29     69.20 o
  -8  -4  12      293.78      246.23     56.87 o
  -7  -4  12      502.49      515.03    129.61 o
  -6  -4  12      355.84      293.34     61.10 o
  -5  -4  12      735.27      731.50     85.61 o
  -4  -4  12      282.92      231.41    136.23 o
  -3  -4  12      504.49      529.80    126.63 o
  -2  -4  12      212.01      187.48     69.92 o
  -1  -4  12      602.65      465.44     88.13 o
 -10  -3  12      355.40      383.23     67.50 o
  -9  -3  12      251.61      278.27     93.60 o
  -8  -3  12      527.26      456.17     81.07 o
  -7  -3  12      249.91      227.47     54.62 o
  -6  -3  12      794.64      797.09     85.72 o
  -5  -3  12      159.41      164.65     59.40 o
  -4  -3  12      751.82      982.21    136.60 o
  -3  -3  12      268.13      399.89     94.01 o
  -2  -3  12      669.88      893.37    133.54 o
  -1  -3  12      126.22       85.25     72.96 o
   0  -3  12      528.29      735.72    272.68 o
 -11  -2  12      310.68      318.21    136.11 o
 -10  -2  12      156.51      185.42     53.26 o
  -9  -2  12      537.82      540.49     85.21 o
  -8  -2  12      232.12      342.63     69.93 o
  -7  -2  12      672.78      707.84     84.48 o
  -6  -2  12      253.21      388.65     64.49 o
  -5  -2  12      852.41      879.68     91.75 o
  -4  -2  12      228.30      270.27     82.29 o
  -3  -2  12      501.55      410.01    137.04 o
  -2  -2  12      116.13      145.37    120.78 o
  -1  -2  12      536.69      520.26    112.37 o
   0  -2  12       77.38       93.73     75.64 o
 -11  -1  12      137.10      211.43     57.95 o
 -10  -1  12      758.68      827.66    106.06 o
  -9  -1  12      194.17      206.88     65.47 o
  -8  -1  12      670.60      746.77    119.52 o
  -7  -1  12      131.82      250.94     76.51 o
  -6  -1  12      781.71      774.31    132.50 o
  -5  -1  12      160.36      113.60     76.49 o
  -4  -1  12      706.61      719.27    132.16 o
  -3  -1  12      114.85       52.45     55.19 o
  -2  -1  12      655.08      695.24    117.01 o
  -1  -1  12       81.79      -10.45     60.77 o
   0  -1  12      343.88      484.03    107.69 o
 -11   0  12      393.06      498.47     97.89 o
 -10   0  12      210.51      225.23     64.56 o
  -9   0  12      734.13      882.62    100.83 o
  -8   0  12      223.41      227.16     74.33 o
  -7   0  12      598.39      614.06    118.78 o
  -6   0  12      163.35       51.13     65.59 o
  -5   0  12      854.86      811.21    105.12 o
  -4   0  12      154.45       66.36    125.66 o
  -3   0  12      857.38      494.41    112.94 o
  -2   0  12       65.55       79.74     73.22 o
   0   0  12       86.06      165.84    114.74 o
 -11   1  12      158.44      140.44     59.11 o
 -10   1  12      685.29      705.22     94.07 o
  -9   1  12      183.08      271.68     77.89 o
  -8   1  12      650.59      502.63     97.73 o
  -7   1  12      134.15      124.55     59.88 o
  -6   1  12      796.75      689.70    102.34 o
  -5   1  12      164.41      262.12     83.36 o
  -4   1  12      726.06      534.02    109.82 o
  -3   1  12      153.25       93.27     76.28 o
  -2   1  12      612.27      647.83    125.48 o
  -1   1  12       95.49      131.50     85.94 o
   0   1  12      338.15      308.81    100.57 o
 -11   2  12      303.14      308.92    134.72 o
 -10   2  12      181.91      213.13     77.98 o
  -9   2  12      517.01      696.22    112.96 o
  -8   2  12      231.07      152.12     65.72 o
  -7   2  12      729.47      603.13     89.74 o
  -6   2  12      258.40      148.66     58.61 o
  -5   2  12      845.33     1039.61    140.14 o
  -4   2  12      263.41      308.80     94.18 o
  -3   2  12      493.52      601.13    119.46 o
  -2   2  12      131.09      210.97     88.51 o
  -1   2  12      496.93      489.53    112.84 o
   0   2  12       68.45       22.76    119.85 o
 -10   3  12      358.49      233.94     81.26 o
  -9   3  12      253.80      248.40    108.00 o
  -8   3  12      529.21      430.85     92.74 o
  -7   3  12      264.23      259.72     78.67 o
  -6   3  12      741.72      682.34    115.47 o
  -5   3  12      165.71      161.89     74.72 o
  -4   3  12      794.00      797.71    130.70 o
  -3   3  12      284.20      257.81     93.04 o
  -2   3  12      669.38      608.62    123.55 o
  -1   3  12      125.08      199.29    131.00 o
   0   3  12      511.53      332.14    163.05 o
 -10   4  12      191.00      195.50     72.58 o
  -9   4  12      456.53      514.14     99.82 o
  -8   4  12      263.14      409.06     92.46 o
  -7   4  12      506.71      427.19     96.37 o
  -6   4  12      326.34      264.60     83.90 o
  -5   4  12      698.46      872.14    131.23 o
  -4   4  12      234.35      115.10     62.17 o
  -3   4  12      558.55      509.68    120.81 o
  -2   4  12      184.76      242.78     97.56 o
  -1   4  12      610.36      833.87    150.21 o
 -10   5  12      420.71      326.30    102.90 o
  -9   5  12      156.88      162.63     70.37 o
  -8   5  12      558.36      444.36     94.43 o
  -7   5  12      255.39      449.18     93.78 o
  -6   5  12      632.38      572.09     90.26 o
  -5   5  12      164.86      146.32    108.47 o
  -4   5  12      616.44      643.78    129.49 o
  -3   5  12      224.88      268.26    102.66 o
  -2   5  12      605.86      452.24    119.87 o
  -1   5  12       89.38        8.38     76.77 o
  -9   6  12      464.92      536.54    153.30 o
  -8   6  12      166.45      270.83    123.57 o
  -7   6  12      541.72      608.67    113.84 o
  -6   6  12      312.89      353.43     93.70 o
  -5   6  12      699.31      842.85    141.05 o
  -4   6  12      160.16       62.79     73.40 o
  -3   6  12      454.88      424.09    115.80 o
  -2   6  12      124.26       43.93     76.06 o
  -1   6  12      479.30      609.57    135.03 o
  -9   7  12      189.92      150.51    105.45 o
  -8   7  12      519.44      493.03    105.22 o
  -7   7  12      161.67      136.02    179.31 o
  -6   7  12      635.57      656.47    302.18 o
  -5   7  12      126.54       57.45     72.16 o
  -4   7  12      506.01      530.62    119.27 o
  -3   7  12       97.57      122.99     88.94 o
  -2   7  12      602.32      665.91    331.22 o
  -8   8  12      131.15       89.37     72.38 o
  -7   8  12      439.37      290.69     90.96 o
  -6   8  12      173.59      199.76     88.47 o
  -5   8  12      530.11      548.54    191.85 o
  -4   8  12       88.82      123.63     83.89 o
  -3   8  12      456.44      438.63    118.06 o
  -7   9  12       66.92       96.31     73.22 o
  -6   9  12      489.08      543.18    115.10 o
  -5   9  12       93.49       86.09     81.26 o
  -4   9  12      430.03      750.39    192.32 o
  -7  -6  13       87.35      103.59    121.24 o
  -6  -6  13      583.30      618.58    177.22 o
  -5  -6  13      137.84       31.60     57.23 o
  -8  -5  13      138.99      106.29     73.64 o
  -7  -5  13      614.18      492.30    109.25 o
  -6  -5  13      156.76      251.25     70.89 o
  -5  -5  13      535.01      580.74     95.35 o
  -4  -5  13       99.13      110.99     63.84 o
  -8  -4  13      494.80      385.75    100.66 o
  -7  -4  13      153.83      153.66     82.42 o
  -6  -4  13      596.99      747.49    102.98 o
  -5  -4  13      215.13      196.46     69.56 o
  -4  -4  13      675.03      645.71    141.68 o
  -3  -4  13       92.22      151.90    120.32 o
  -9  -3  13      449.11      343.69     93.15 o
  -8  -3  13      137.29      174.63     85.31 o
  -7  -3  13      526.51      722.64    122.94 o
  -6  -3  13      193.35      142.32     61.23 o
  -5  -3  13      604.86      760.46    104.91 o
  -4  -3  13       82.40      107.34     74.08 o
  -3  -3  13      599.82      702.60    130.05 o
  -9  -2  13       72.81       94.45     60.60 o
  -8  -2  13      502.20      474.48     90.51 o
  -7  -2  13      120.98       37.65     53.77 o
  -6  -2  13      620.54      508.02    116.44 o
  -5  -2  13      141.52      238.31    118.92 o
  -4  -2  13      545.75      821.77    195.11 o
  -3  -2  13       70.32       70.76     74.52 o
  -9  -1  13      492.74      467.36    115.41 o
  -8  -1  13       55.40       -2.55     52.52 o
  -7  -1  13      497.98      648.87    158.41 o
  -6  -1  13       92.85       93.91     74.53 o
  -5  -1  13      570.25      733.98    145.86 o
  -4  -1  13       91.71      105.94     82.82 o
  -3  -1  13      355.67      346.08    148.65 o
  -9   0  13       64.49       -2.59     51.23 o
  -8   0  13      515.16      414.47     97.88 o
  -7   0  13       51.66       81.12     68.90 o
  -6   0  13      564.63      511.11    110.55 o
  -5   0  13      155.88      151.85     85.07 o
  -4   0  13      323.13      314.66    114.74 o
  -3   0  13      177.98      314.62    138.66 o
  -9   1  13      463.71      490.93    103.55 o
  -8   1  13       48.56       58.12     66.83 o
  -7   1  13      443.28      417.55    102.62 o
  -6   1  13       85.61       65.78     67.43 o
  -5   1  13      525.70      537.96    115.05 o
  -4   1  13       93.47       64.78    113.58 o
  -3   1  13      353.05      313.81    120.32 o
  -9   2  13       60.29       86.23     71.94 o
  -8   2  13      479.21      485.09    104.36 o
  -7   2  13      106.42       87.84     69.26 o
  -6   2  13      563.17      534.97    111.92 o
  -5   2  13      147.70      199.27     89.08 o
  -4   2  13      531.86      803.19    142.39 o
  -3   2  13       67.17       99.09     78.96 o
  -9   3  13      445.90      642.01    115.96 o
  -8   3  13      135.46      203.67     79.66 o
  -7   3  13      534.64      384.18    157.71 o
  -6   3  13      162.87      216.57     84.84 o
  -5   3  13      551.83      697.27    170.49 o
  -4   3  13       95.79       21.63     78.21 o
  -3   3  13      527.11      531.06    150.74 o
  -8   4  13      518.00      550.46    110.60 o
  -7   4  13      136.22       70.89     71.71 o
  -6   4  13      617.97      754.14    133.79 o
  -5   4  13      208.51      287.99     96.37 o
  -4   4  13      650.01      563.02    182.10 o
  -8   5  13      146.80      214.15    117.06 o
  -7   5  13      648.60      865.43    201.14 o
  -6   5  13      162.87      504.95    172.34 o
  -5   5  13      559.01      538.86    182.10 o
  -4   5  13      103.14       98.95    124.03 o
  -7   6  13       98.49      204.86    123.10 o
  -6   6  13      606.03      609.53    127.65 o
  -5   6  13      137.36      144.00     91.14 o
 
